# Supplementary material for: Tumour microbiomes and Fusobacterium genomics in Vietnamese colorectal cancer patients
Source: NPJ Biofilms Microbiomes. 2022 Oct 29;8:87. doi: 10.1038/s41522-022-00351-7 (PMC9616903; doi:10.1038/s41522-022-00351-7)
Supplement: Supplementary file 2 — Supplementary Data 1 [file 41522_2022_351_MOESM2_ESM.xlsx]

## Sheet: Supplementary Table 1
Supplementary Table 1 Output of differential abundance analyses
result_output	ASV	test_stat	adj_pvalue ANCOMBC	Genus	log2foldchange	baseMean	Consistency
Salivary microbiome: case vs control (n=43 vs 23)
ANCOMBC	seq433	3.8	0.02756	Solobacterium	1.82061		ANCOMBC_DESeq2
DESeq2	seq119		0.017919	Leptotrichia	2.2539	148.5	DESeq2_Corncob
Gut microbiome: Paired tumour vs nontumour in case patients (n=43 vs 43)
ANCOMBC	seq227	6.8707	1.43103e-09	Hungatella	1.9496		ANCOMBC_DESeq2
ANCOMBC	seq67	5.42058	1.30101e-05	Campylobacter	1.27605		ANCOMBC_DESeq2
ANCOMBC	seq40	4.81348	0.000315929	Selenomonas	1.18287		ANCOMBC_DESeq2
ANCOMBC	seq13	4.8377	0.000282398	Leptotrichia	1.13062		ANCOMBC_DESeq2
ANCOMBC	seq15	4.21223	0.00520893	Gemella	1.12888		ANCOMBC_DESeq2
ANCOMBC	seq46	4.54962	0.00112859	Fusobacterium	1.10635		ANCOMBC_DESeq2
ANCOMBC	seq210	4.01805	0.0118539	Lachnoclostridium	1.10039		ANCOMBC_DESeq2
ANCOMBC	seq61	3.83394	0.0247166	Fusobacterium	0.923275		ANCOMBC_DESeq2
ANCOMBC	seq88	4.73147	0.000472552	Streptococcus	0.890916		ANCOMBC_DESeq2
ANCOMBC	seq240	5.03304	0.000104761	Oscillibacter	0.874676		ANCOMBC_DESeq2
ANCOMBC	seq261	5.72335	2.31864e-06	Bacteroides	0.865778		ANCOMBC_DESeq2
ANCOMBC	seq14	-3.95712	0.0151716	Bacteroides	-1.05981		ANCOMBC_DESeq2
ANCOMBC	seq3	-6.4333	2.78444e-08	Collinsella	-1.07347		ANCOMBC_DESeq2
ANCOMBC	seq157	-4.82609	0.000297966	Dorea	-1.17524		ANCOMBC_DESeq2
ANCOMBC	seq126	-5.00108	0.00012314	Parabacteroides	-1.32386		ANCOMBC_DESeq2
ANCOMBC	seq58	-5.62163	4.16168e-06	Blautia	-1.33958		ANCOMBC_DESeq2
Gut microbiome: paired polyp vs biopsy in control patients (n=16 vs 16)
ANCOMBC	seq76	-3.61952	0.0478	Faecalibacterium	-0.991508		ANCOMBC_DESeq2
Gut microbiome: tumour vs biopsy (n=43 vs 24)
ANCOMBC	seq15	5.3168	2.01708e-05	Gemella	4.16707		ANCOMBC_DESeq2_Corncob
ANCOMBC	seq49	5.28839	0	Peptostreptococcus	3.46849		ANCOMBC_DESeq2_Corncob
ANCOMBC	seq46	3.15463	0	Fusobacterium	1.98956		ANCOMBC_DESeq2
ANCOMBC	seq13	2.16937	0	Leptotrichia	1.80621		ANCOMBC_DESeq2
ANCOMBC	seq40	2.27046	0	Selenomonas	1.47123		ANCOMBC_DESeq2
ANCOMBC	seq67	1.50317	0	Campylobacter	0.840091		ANCOMBC_DESeq2
ANCOMBC	seq129	0.65081	0	Megasphaera	0.369525		ANCOMBC_DESeq2
ANCOMBC	seq599	-3.38727	0	Eisenbergiella	-1.62227		ANCOMBC_Corncob
ANCOMBC	seq698	-4.40879	0	Finegoldia	-2.00685		ANCOMBC_Corncob
ANCOMBC	seq258	-3.85903	0	Sutterella	-2.60865		ANCOMBC_Corncob
ANCOMBC	seq96	-3.72507	0.0365141	Tyzzerella	-2.86482		ANCOMBC_Corncob
ANCOMBC	seq8	-5.31804	2.01386e-05	Fusobacterium	-5.27136		ANCOMBC_Corncob
Gut microbiome: Cancer stage III-IV vs stage II In tumour microbiomes from case patients (n=24 vs 18)
ANCOMBC	seq13	1.95	0	Leptotrichia	2.62986		ANCOMBC_DESeq2
ANCOMBC	seq166	-0.5675	0	Prevotella	-0.514484		ANCOMBC_DESeq2

## Sheet: Supplementary Table 2
Supplementary Table 2 Amplicon sequence variants (ASVs) assigned as Fusobacterium nucleatum in all samples
sample name	sample type	sample group	Sequencing depth	no. of observed ASV	ASVs assigned as Fusobacterium nucleatum (Fn)														total Fn count	total Fn percentage
					seq46	seq53	seq68	seq79	seq80	seq130	seq153	seq186	seq347	seq480	seq373	seq723	seq1059	seq1284
S0-10	saliva	control	61551	180	30	1	149	254	72	14	0	0	0	38	0	0	0	0	558	0.91
S0-11	saliva	control	28122	94	0	0	0	0	0	0	0	0	0	0	0	0	0	0	0	0
S0-12	saliva	control	17934	134	0	0	0	58	0	0	0	0	0	0	0	0	0	0	58	0.32
S0-13	saliva	control	34249	178	35	47	36	19	25	21	34	13	0	0	0	0	0	0	230	0.67
S0-14	saliva	control	33720	153	0	0	22	120	0	0	102	6	0	0	0	0	0	0	250	0.74
S0-15	saliva	control	37801	165	44	0	74	75	57	49	0	0	0	0	0	0	0	0	299	0.79
S0-16	saliva	control	33349	151	21	0	92	251	58	61	39	0	0	0	0	0	0	0	522	1.57
S0-17	saliva	control	34598	82	0	0	0	108	13	18	0	0	0	0	0	0	0	0	139	0.4
S0-18	saliva	control	35075	197	64	103	22	404	124	78	99	17	0	96	0	0	0	0	1007	2.87
S0-19	saliva	control	52805	161	38	140	1	72	66	2	32	1	0	0	0	0	0	0	352	0.67
S0-2	saliva	control	39756	132	33	2	1	234	62	6	72	0	0	0	0	0	0	0	410	1.03
S0-20	saliva	control	29327	111	0	0	72	78	0	24	54	1	0	0	0	0	0	0	229	0.78
S0-21	saliva	control	42279	201	19	0	118	132	81	13	0	0	0	0	0	0	0	0	363	0.86
S0-22	saliva	control	17132	111	74	0	1	64	36	13	0	0	0	0	0	0	0	0	188	1.1
S0-26	saliva	control	52293	276	255	17	244	265	26	111	53	70	0	22	0	0	0	0	1063	2.03
S0-27	saliva	control	34848	161	20	0	0	33	186	0	54	0	0	114	0	0	0	0	407	1.17
S0-28	saliva	control	28854	204	9	1	108	87	22	56	30	0	0	0	0	0	0	0	313	1.08
S0-29	saliva	control	19938	143	0	5	0	51	0	62	88	0	0	0	0	0	0	0	206	1.03
S0-3	saliva	control	23311	203	105	29	79	61	234	7	0	58	0	33	0	0	0	0	606	2.6
S0-4	saliva	control	43936	176	216	0	0	0	923	140	0	298	0	0	0	0	0	0	1577	3.59
S0-6	saliva	control	62285	246	85	0	49	133	153	19	114	0	0	68	0	0	0	0	621	1
S0-7	saliva	control	56213	219	0	0	234	110	31	0	0	0	0	170	0	0	0	0	545	0.97
S0-9	saliva	control	74012	248	180	38	67	153	79	44	100	59	0	20	0	0	0	0	740	1
S1-1	saliva	case	31919	199	99	60	0	60	305	10	0	0	0	0	0	0	0	0	534	1.67
S1-10	saliva	case	25768	156	15	0	0	136	0	19	50	0	0	4	0	0	0	0	224	0.87
S1-11	saliva	case	37346	178	0	0	0	0	118	0	0	0	0	0	0	0	0	0	118	0.32
S1-12	saliva	case	27925	137	0	0	4	182	63	0	145	0	0	0	0	0	0	0	394	1.41
S1-13	saliva	case	18895	160	0	28	0	52	0	0	45	0	0	0	0	0	0	0	125	0.66
S1-14	saliva	case	55254	179	173	102	0	203	206	257	43	0	0	1	0	0	0	0	985	1.78
S1-15	saliva	case	57748	100	0	0	0	0	0	0	0	0	0	0	0	0	0	0	0	0
S1-16	saliva	case	47271	240	316	1	34	51	131	74	0	121	0	81	0	0	0	0	809	1.71
S1-17	saliva	case	64795	161	0	2	0	44	26	14	25	0	0	0	0	0	0	0	111	0.17
S1-18	saliva	case	33364	193	0	0	30	0	81	0	0	0	0	0	0	0	0	0	111	0.33
S1-19	saliva	case	52502	136	1079	1	0	0	316	7	0	483	0	0	0	0	0	0	1886	3.59
S1-20	saliva	case	35153	180	48	40	23	68	128	22	29	21	0	0	0	0	0	0	379	1.08
S1-21	saliva	case	33720	75	0	0	0	0	10	0	0	0	0	0	0	0	0	0	10	0.03
S1-22	saliva	case	41670	174	0	0	23	141	27	53	0	0	0	0	0	0	0	0	244	0.59
S1-23	saliva	case	32973	161	42	36	7	259	0	76	0	0	0	0	0	0	0	0	420	1.27
S1-24	saliva	case	31266	175	55	0	47	75	0	29	0	0	0	0	0	0	0	0	206	0.66
S1-25	saliva	case	52758	245	25	7	14	339	0	115	0	35	0	0	0	0	0	0	535	1.01
S1-26	saliva	case	31846	161	208	34	0	0	134	14	0	39	0	0	0	0	0	0	429	1.35
S1-27	saliva	case	56099	146	95	9	24	337	87	93	509	69	0	0	0	0	0	0	1223	2.18
S1-28	saliva	case	29282	146	0	0	0	80	94	0	0	0	0	0	0	0	0	0	174	0.59
S1-29	saliva	case	34943	153	12	20	32	21	37	20	0	5	0	0	0	0	0	0	147	0.42
S1-30	saliva	case	50199	158	502	21	664	20	242	1338	0	362	83	10	0	0	0	0	3242	6.46
S1-31	saliva	case	66136	224	76	112	173	275	66	222	140	33	0	0	0	0	0	0	1097	1.66
S1-32	saliva	case	45138	125	0	0	0	61	0	0	41	0	0	0	0	0	0	0	102	0.23
S1-33	saliva	case	50356	174	357	16	0	330	354	73	183	0	0	4	0	0	0	0	1317	2.62
S1-34	saliva	case	23619	59	0	0	0	0	0	40	0	0	0	0	0	0	0	0	40	0.17
S1-35	saliva	case	37859	177	76	16	53	414	123	0	416	67	0	0	0	0	0	0	1165	3.08
S1-36	saliva	case	41579	125	81	9	9	140	0	0	98	22	28	0	0	0	0	0	387	0.93
S1-37	saliva	case	31211	101	0	0	0	156	0	0	0	0	0	0	0	0	0	0	156	0.5
S1-38	saliva	case	54832	235	105	1	15	192	78	105	103	45	0	17	0	0	0	0	661	1.21
S1-39	saliva	case	46923	150	0	2	43	182	56	29	133	0	0	0	0	0	0	0	445	0.95
S1-40	saliva	case	51937	276	466	24	98	168	283	112	151	368	0	122	0	0	0	0	1792	3.45
S1-41	saliva	case	33070	192	54	80	150	71	203	74	0	26	0	51	0	0	0	0	709	2.14
S1-43	saliva	case	56637	125	89	0	0	37	0	4	0	0	0	2	0	0	0	0	132	0.23
S1-44	saliva	case	34426	146	27	0	3	458	0	0	0	0	0	0	0	0	0	0	488	1.42
S1-45	saliva	case	46805	254	146	10	33	374	212	135	65	110	0	34	0	0	0	0	1119	2.39
S1-46	saliva	case	31821	194	0	0	325	329	70	0	69	0	0	0	0	0	0	0	793	2.49
S1-47	saliva	case	26431	168	17	0	0	92	84	52	48	0	0	0	0	0	0	0	293	1.11
S1-48	saliva	case	45011	110	77	1	0	82	0	3	0	0	0	0	0	0	0	0	163	0.36
S1-49	saliva	case	45791	151	883	26	0	0	895	172	0	208	0	53	0	0	0	0	2237	4.89
S1-50	saliva	case	31859	103	0	0	0	22	39	0	0	0	0	0	0	0	0	0	61	0.19
S1-51	saliva	case	38254	170	50	0	0	0	63	73	0	0	0	0	0	0	0	0	186	0.49
S1-52	saliva	case	26486	149	0	0	0	69	195	21	0	0	0	0	0	0	0	0	285	1.08
B1	gut_tissue	biopsy	3704	53	0	0	0	0	0	0	0	0	0	0	0	0	0	0	0	0
B10	gut_tissue	biopsy	19446	20	0	0	0	0	0	0	0	0	0	0	0	0	0	0	0	0
B11	gut_tissue	biopsy	16729	143	0	0	0	0	0	0	0	0	0	0	0	0	0	0	0	0
B12	gut_tissue	biopsy	15920	56	0	0	0	0	0	0	0	0	0	0	0	0	0	0	0	0
B13	gut_tissue	biopsy	1895	26	0	0	0	0	0	0	0	0	0	0	0	0	0	0	0	0
B14	gut_tissue	biopsy	6049	40	0	0	0	0	0	0	0	0	0	0	0	0	0	0	0	0
B15	gut_tissue	biopsy	18939	115	0	0	0	0	0	0	0	0	0	0	0	0	0	0	0	0
B16	gut_tissue	biopsy	27124	101	0	0	0	0	0	0	0	0	0	0	0	0	0	0	0	0
B17	gut_tissue	biopsy	2819	18	0	0	0	0	0	0	0	0	0	0	0	0	0	0	0	0
B18	gut_tissue	biopsy	6458	58	0	0	0	0	0	0	0	0	0	0	0	0	0	0	0	0
B19	gut_tissue	biopsy	16037	110	0	0	0	0	0	0	0	0	0	0	0	0	0	0	0	0
B2	gut_tissue	biopsy	30135	126	0	0	0	11	0	0	0	0	0	0	0	0	0	0	11	0.04
B21	gut_tissue	biopsy	27822	67	0	0	0	0	0	0	0	0	0	0	0	0	0	0	0	0
B22	gut_tissue	biopsy	8498	24	0	0	0	0	0	0	0	0	0	0	0	0	0	0	0	0
B26	gut_tissue	biopsy	3927	23	0	0	87	0	0	234	0	0	0	0	0	0	0	0	321	8.17
B27	gut_tissue	biopsy	12218	84	0	0	0	0	0	0	17	0	0	0	0	0	0	0	17	0.14
B28	gut_tissue	biopsy	24296	103	0	0	0	147	0	0	0	0	0	0	0	0	0	0	147	0.61
B29	gut_tissue	biopsy	1691	31	0	0	0	0	0	0	0	0	0	0	0	0	0	0	0	0
B3	gut_tissue	biopsy	1306	34	0	0	0	0	0	0	0	0	0	0	0	0	0	0	0	0
B4	gut_tissue	biopsy	21760	84	0	0	0	0	0	0	0	0	0	0	0	0	0	0	0	0
B5	gut_tissue	biopsy	7621	99	0	0	0	0	0	0	0	0	0	0	0	0	0	0	0	0
B6	gut_tissue	biopsy	3980	49	0	0	0	0	0	0	0	0	0	0	0	0	0	0	0	0
B7	gut_tissue	biopsy	4022	54	0	0	0	17	0	0	0	0	0	0	0	0	0	0	17	0.42
B9	gut_tissue	biopsy	10219	35	0	0	0	0	0	0	0	0	0	0	0	0	0	0	0	0
H1	gut_tissue	nontumour	15706	98	0	0	0	0	0	0	0	0	0	0	0	0	0	0	0	0
H10	gut_tissue	nontumour	17503	155	368	0	0	0	0	0	0	0	63	0	0	0	0	0	431	2.46
H11	gut_tissue	nontumour	5419	21	0	0	0	0	0	0	0	0	0	0	0	0	0	0	0	0
H12	gut_tissue	nontumour	17695	123	0	0	0	0	0	0	0	568	0	0	0	0	0	0	568	3.21
H13	gut_tissue	nontumour	27318	15	0	0	0	0	0	0	0	0	0	0	0	0	0	0	0	0
H14	gut_tissue	nontumour	29980	108	0	514	0	0	0	0	0	0	0	0	0	0	0	0	514	1.71
H15	gut_tissue	nontumour	3569	29	0	0	0	0	0	0	0	0	0	0	0	0	0	0	0	0
H16	gut_tissue	nontumour	12038	117	45	0	0	0	418	457	30	0	0	0	0	0	0	0	950	7.89
H17	gut_tissue	nontumour	2110	36	0	0	0	0	40	0	0	0	0	0	0	0	0	0	40	1.9
H18	gut_tissue	nontumour	13984	119	0	0	0	0	0	0	0	0	41	0	0	0	0	0	41	0.29
H19	gut_tissue	nontumour	30142	54	51	0	0	0	0	0	0	0	0	0	0	0	0	0	51	0.17
H20	gut_tissue	nontumour	46038	160	0	0	1038	0	0	0	0	0	0	0	0	0	0	0	1038	2.25
H21	gut_tissue	nontumour	35809	105	0	0	0	0	0	0	0	0	0	0	0	0	0	0	0	0
H22	gut_tissue	nontumour	33832	108	0	0	27	0	0	0	0	0	0	0	0	0	0	0	27	0.08
H23	gut_tissue	nontumour	48994	150	0	799	0	0	0	0	0	0	0	0	0	0	0	0	799	1.63
H24	gut_tissue	nontumour	13923	80	83	0	1936	0	0	0	0	1	0	0	0	0	0	0	2020	14.51
H25	gut_tissue	nontumour	27108	147	0	0	0	0	0	0	0	0	0	0	0	0	0	0	0	0
H26	gut_tissue	nontumour	17711	62	0	0	0	0	0	0	0	0	0	0	0	0	0	0	0	0
H27	gut_tissue	nontumour	17414	89	0	0	0	0	0	0	0	0	0	0	0	0	0	0	0	0
H28	gut_tissue	nontumour	23539	77	0	671	0	0	0	0	0	35	0	0	0	0	0	0	706	3
H29	gut_tissue	nontumour	33692	103	25	0	0	0	0	0	0	0	0	0	0	0	0	0	25	0.07
H30	gut_tissue	nontumour	25202	83	0	0	0	0	0	0	0	31	0	0	0	0	0	0	31	0.12
H31	gut_tissue	nontumour	15654	104	0	0	7	0	0	0	0	0	0	0	0	0	0	0	7	0.04
H32	gut_tissue	nontumour	26047	61	0	0	0	0	0	0	0	0	0	0	0	0	0	0	0	0
H33	gut_tissue	nontumour	26879	157	0	0	0	0	0	0	0	14	0	0	0	0	0	0	14	0.05
H34	gut_tissue	nontumour	9166	81	0	0	0	0	0	0	0	0	0	0	0	0	0	0	0	0
H35	gut_tissue	nontumour	26561	80	0	0	0	0	0	0	0	0	0	0	0	0	0	0	0	0
H36	gut_tissue	nontumour	17366	19	20	0	0	0	0	0	0	0	0	0	0	0	0	0	20	0.12
H37	gut_tissue	nontumour	19866	130	43	7	0	26	0	0	120	0	0	1	0	0	0	0	197	0.99
H38	gut_tissue	nontumour	37411	64	0	0	0	0	0	0	0	0	0	0	0	0	0	0	0	0
H39	gut_tissue	nontumour	23771	88	220	0	0	0	0	0	0	0	59	0	0	0	0	0	279	1.17
H40	gut_tissue	nontumour	30902	97	0	0	1080	0	0	0	0	0	0	0	0	0	0	0	1080	3.49
H41	gut_tissue	nontumour	2112	30	0	0	0	0	0	0	0	0	0	0	0	0	0	0	0	0
H43	gut_tissue	nontumour	35747	154	0	0	0	0	27	0	0	0	0	0	0	20	0	0	47	0.13
H44	gut_tissue	nontumour	30915	114	0	0	0	0	0	0	0	0	0	0	0	0	0	0	0	0
H45	gut_tissue	nontumour	38219	152	64	0	0	0	0	0	0	0	0	0	0	0	0	0	64	0.17
H46	gut_tissue	nontumour	37290	94	993	0	0	0	0	0	0	0	0	0	213	0	0	0	1206	3.23
H47	gut_tissue	nontumour	47217	106	0	0	0	0	0	0	0	0	0	0	0	0	0	0	0	0
H48	gut_tissue	nontumour	22052	90	15	0	0	0	0	0	0	0	0	0	0	0	0	0	15	0.07
H49	gut_tissue	nontumour	38696	119	0	0	0	0	0	0	0	0	0	0	0	0	0	0	0	0
H50	gut_tissue	nontumour	33716	139	769	0	0	0	0	0	0	0	0	0	0	0	0	0	769	2.28
H51	gut_tissue	nontumour	31096	137	0	0	0	0	0	0	0	0	0	0	0	0	0	0	0	0
H52	gut_tissue	nontumour	11059	67	0	0	0	0	0	0	0	27	0	0	0	0	0	0	27	0.24
P1	gut_tissue	polyp	11273	102	0	0	0	24	0	0	0	0	0	0	0	0	0	0	24	0.21
P10	gut_tissue	polyp	5096	11	0	0	0	0	0	0	0	0	0	0	0	0	0	0	0	0
P11	gut_tissue	polyp	20399	139	0	0	0	0	0	0	0	0	0	0	0	0	0	0	0	0
P13	gut_tissue	polyp	2301	29	21	0	0	0	0	0	0	0	0	0	0	0	0	0	21	0.91
P14	gut_tissue	polyp	4148	38	0	0	0	0	0	0	0	0	0	0	0	0	0	0	0	0
P16	gut_tissue	polyp	5354	48	0	0	0	0	0	0	0	0	0	0	0	0	0	0	0	0
P17	gut_tissue	polyp	14316	28	0	0	0	0	0	0	0	0	0	0	0	0	0	0	0	0
P18	gut_tissue	polyp	9827	40	19	0	0	0	0	0	0	0	0	0	0	0	0	0	19	0.19
P19	gut_tissue	polyp	2623	63	0	0	0	0	0	0	0	0	0	0	0	0	0	0	0	0
P21	gut_tissue	polyp	11272	58	0	0	0	0	0	0	0	0	0	0	0	0	0	0	0	0
P22	gut_tissue	polyp	12884	27	0	0	0	0	0	0	0	0	0	0	0	0	0	0	0	0
P26	gut_tissue	polyp	7252	15	0	0	0	0	0	417	0	0	0	0	0	0	0	0	417	5.75
P27	gut_tissue	polyp	2269	35	0	0	0	0	0	0	0	0	0	0	0	0	0	0	0	0
P28	gut_tissue	polyp	31470	81	0	0	3	312	0	42	93	0	0	0	0	0	0	0	450	1.43
P4	gut_tissue	polyp	27600	73	0	0	0	0	0	0	0	0	0	0	0	0	0	0	0	0
P5	gut_tissue	polyp	6120	52	0	0	0	0	0	0	0	0	0	0	0	0	0	0	0	0
P6	gut_tissue	polyp	11557	79	0	0	0	0	0	0	0	0	0	0	0	0	0	0	0	0
P7	gut_tissue	polyp	20578	82	0	0	0	25	0	0	0	0	0	0	0	0	0	0	25	0.12
P9	gut_tissue	polyp	12841	45	0	0	0	0	0	0	0	0	0	0	0	0	0	0	0	0
T1	gut_tissue	tumour	8728	78	72	0	0	0	0	0	0	0	0	0	0	0	0	0	72	0.82
T10	gut_tissue	tumour	19576	132	4218	0	0	0	0	0	0	0	359	0	0	0	134	105	4816	24.6
T11	gut_tissue	tumour	30143	27	0	0	0	0	0	0	0	0	0	0	0	0	0	0	0	0
T12	gut_tissue	tumour	9037	58	0	0	0	0	0	0	0	833	0	0	0	0	0	0	833	9.22
T13	gut_tissue	tumour	10601	26	0	0	0	0	0	0	0	0	0	0	0	0	0	0	0	0
T14	gut_tissue	tumour	23278	87	0	3719	0	0	0	0	0	0	0	0	0	0	0	0	3719	15.98
T15	gut_tissue	tumour	4943	24	0	0	0	0	0	0	0	0	0	0	0	0	0	0	0	0
T16	gut_tissue	tumour	30626	63	80	187	0	3174	2918	2071	1861	0	0	7	0	0	0	0	10298	33.63
T17	gut_tissue	tumour	12135	36	0	0	0	0	0	0	0	0	0	0	0	0	0	0	0	0
T18	gut_tissue	tumour	10072	84	0	0	46	0	0	0	0	0	41	1	0	0	0	0	88	0.87
T19	gut_tissue	tumour	39457	55	0	0	0	0	0	0	0	0	0	0	0	0	0	0	0	0
T20	gut_tissue	tumour	25289	140	0	0	871	0	0	0	0	0	0	0	0	0	0	0	871	3.44
T21	gut_tissue	tumour	21322	85	0	0	0	0	0	0	0	0	0	0	0	0	0	0	0	0
T22	gut_tissue	tumour	19954	87	0	0	58	0	0	0	0	0	0	0	0	0	0	0	58	0.29
T23	gut_tissue	tumour	9078	73	0	1725	0	0	0	0	0	0	0	0	0	0	0	0	1725	19
T24	gut_tissue	tumour	28679	59	74	0	2850	0	0	0	0	54	27	0	0	0	0	0	3005	10.48
T25	gut_tissue	tumour	21858	129	0	0	0	0	0	0	0	0	0	0	0	0	0	0	0	0
T26	gut_tissue	tumour	4414	41	0	0	0	0	0	0	0	0	0	0	0	0	0	0	0	0
T27	gut_tissue	tumour	50249	77	0	0	0	0	0	0	0	0	0	0	0	0	0	0	0	0
T28	gut_tissue	tumour	60540	66	0	10005	0	0	0	0	0	96	0	0	0	0	0	0	10101	16.68
T29	gut_tissue	tumour	43768	106	110	0	71	0	0	0	0	33	0	1	0	0	0	0	215	0.49
T30	gut_tissue	tumour	52687	77	0	0	28	0	0	0	0	0	0	0	0	0	0	0	28	0.05
T31	gut_tissue	tumour	54908	134	0	0	45	0	0	0	0	0	0	0	0	0	0	0	45	0.08
T32	gut_tissue	tumour	31542	46	0	0	0	0	0	0	0	0	0	0	0	0	0	0	0	0
T33	gut_tissue	tumour	10858	96	33	0	0	0	0	0	0	0	0	0	0	0	0	0	33	0.3
T34	gut_tissue	tumour	10187	85	0	0	0	0	0	0	0	0	0	0	0	0	0	0	0	0
T35	gut_tissue	tumour	36734	97	0	0	0	10	31	0	23	0	0	0	0	0	0	0	64	0.17
T36	gut_tissue	tumour	7100	20	240	0	0	0	0	0	0	0	0	0	0	0	0	0	240	3.38
T37	gut_tissue	tumour	31145	147	124	4	2	139	0	0	446	51	0	0	0	0	0	0	766	2.46
T38	gut_tissue	tumour	17513	60	4	0	0	0	0	0	0	0	0	0	0	0	0	0	4	0.02
T39	gut_tissue	tumour	25780	75	1243	0	0	0	0	0	0	0	313	0	0	0	0	0	1556	6.04
T40	gut_tissue	tumour	37553	87	0	0	3138	0	0	0	0	0	0	0	0	0	0	0	3138	8.36
T41	gut_tissue	tumour	3790	45	0	0	0	0	0	0	0	0	0	0	0	0	0	0	0	0
T43	gut_tissue	tumour	27105	111	0	0	0	0	1548	0	0	0	0	0	0	390	0	0	1938	7.15
T44	gut_tissue	tumour	7817	62	0	0	0	0	0	0	0	0	0	0	0	0	0	0	0	0
T45	gut_tissue	tumour	30932	132	140	0	0	0	189	2	0	0	619	0	0	0	0	0	950	3.07
T46	gut_tissue	tumour	30581	83	4852	0	0	0	0	0	0	0	0	0	1239	0	0	0	6091	19.92
T47	gut_tissue	tumour	5556	64	0	0	0	0	0	0	0	0	0	0	0	0	0	0	0	0
T48	gut_tissue	tumour	35988	65	13	0	0	0	0	0	0	0	0	0	0	0	0	0	13	0.04
T49	gut_tissue	tumour	29585	98	0	0	0	0	0	0	0	0	0	0	0	0	0	0	0	0
T50	gut_tissue	tumour	20009	98	1184	0	0	0	0	0	0	0	0	0	0	0	0	0	1184	5.92
T51	gut_tissue	tumour	16996	91	0	0	0	0	0	0	0	0	0	0	0	0	0	0	0	0
T52	gut_tissue	tumour	6015	50	60	0	0	0	0	0	0	119	0	0	0	0	0	0	179	2.98

## Sheet: Supplementary Table 3
Supplementary Table 3 Contributions of top 24 most abundant genera in the gut mucosal microbiome
Genus	biopsy (control)			polyp (control)			nontumour (case)			tumour (case)
	mean	se	prevalence	mean	se	prevalence	mean	se	prevalence	mean	se	prevalence
Escherichia	0.217815	0.0493635	1	0.339785	0.0697678	1	0.131469	0.031991	0.976744	0.129847	0.0289438	1
Klebsiella	0.0209161	0.0144338	0.666667	0.0490536	0.042067	0.631579	0.0241728	0.0174567	0.44186	0.028245	0.0195425	0.511628
Bacteroides	0.140447	0.0317325	1	0.10841	0.0229538	1	0.128156	0.0143039	1	0.116967	0.0155462	1
Parabacteroides	0.00418457	0.00143784	0.625	0.00378373	0.00151515	0.684211	0.00924581	0.00185957	0.790698	0.00325334	0.000907681	0.627907
Prevotella	0.0704193	0.0206485	0.833333	0.0481834	0.0171968	0.736842	0.0592244	0.0100051	0.813953	0.0555184	0.0100137	0.72093
Alloprevotella	0.01938	0.0088108	0.291667	0.00481196	0.00276409	0.473684	0.0149651	0.00450222	0.44186	0.0133927	0.0039051	0.488372
Collinsella	0.0293332	0.0078083	0.875	0.0447971	0.0131764	0.842105	0.0970094	0.0108402	0.953488	0.0476435	0.00697425	0.953488
Sutterella	0.0206413	0.00381027	0.75	0.0096437	0.00223127	0.736842	0.00779022	0.00139711	0.767442	0.0070345	0.00160533	0.674419
Megamonas	0.0272699	0.0131869	0.583333	0.0325168	0.0187629	0.631579	0.0682497	0.0147463	0.767442	0.0523324	0.013652	0.697674
Phascolarctobacterium	0.0291306	0.00795031	0.791667	0.0194341	0.00579499	0.789474	0.0236683	0.00488274	0.72093	0.0171057	0.00409918	0.697674
Ruminococcus torques	0.0182593	0.00609281	0.708333	0.0199475	0.00806356	0.578947	0.0253966	0.00565094	0.813953	0.0100742	0.00207602	0.813953
Ruminococcus gnavus	0.0147155	0.00646618	0.708333	0.00818734	0.00219301	0.631579	0.0102376	0.00251107	0.55814	0.00455384	0.00145997	0.511628
Bifidobacterium	0.00225401	0.00104864	0.416667	0.00285066	0.00205689	0.315789	0.0231323	0.00498746	0.837209	0.0174295	0.00555686	0.767442
Faecalibacterium	0.014553	0.00546092	0.625	0.00631856	0.00224272	0.578947	0.015616	0.00300247	0.837209	0.0093938	0.00223736	0.790698
Megasphaera	0.00111407	0.000413078	0.416667	0.00563465	0.00418385	0.315789	0.0140623	0.00447749	0.488372	0.0138676	0.0054968	0.418605
Blautia	0.00746088	0.00164614	0.791667	0.00525565	0.00155125	0.736842	0.0148988	0.0025503	0.883721	0.007435	0.0016966	0.813953
Tyzzerella	0.00914479	0.00237521	0.833333	0.00902001	0.00265891	0.789474	0.00842424	0.00300203	0.744186	0.00245857	0.000773621	0.674419
Dorea	0.00834443	0.00245085	0.583333	0.00578762	0.00178664	0.631579	0.00691282	0.00142671	0.790698	0.00325338	0.000754214	0.674419
Fusobacterium	0.200726	0.0335212	1	0.150817	0.0356666	0.842105	0.0585337	0.0124063	0.906977	0.0921201	0.016214	0.883721
Streptococcus	0.0140509	0.00786461	0.791667	0.0212541	0.0109089	0.842105	0.021723	0.00700466	0.837209	0.0472782	0.0171183	0.813953
Leptotrichia	0.00145033	0.000979715	0.291667	0.00129714	0.00100517	0.210526	0.00815254	0.00302851	0.465116	0.0616878	0.0198018	0.511628
Gemella	0.00256844	0.00251249	0.208333	0.000359684	0.00020341	0.157895	0.0136374	0.00445975	0.697674	0.0247029	0.00974261	0.744186
Parvimonas	0.00133184	0.000984984	0.291667	0.00129828	0.00112221	0.105263	0.0114435	0.0032824	0.55814	0.0195011	0.00548564	0.534884
Peptostreptococcus	0.000355832	0.000216156	0.166667	0.000132084	7.76e-05	0.210526	0.0101993	0.00300404	0.674419	0.0125732	0.00332392	0.72093
se: standard error
