# Supplementary material for: Tumour microbiomes and Fusobacterium genomics in Vietnamese colorectal cancer patients
Source: NPJ Biofilms Microbiomes. 2022 Oct 29;8:87. doi: 10.1038/s41522-022-00351-7 (PMC9616903; doi:10.1038/s41522-022-00351-7)
Supplement: Supplementary file 3 — Source Data [file 41522_2022_351_MOESM3_ESM.xlsx]

## Sheet: Figure 1C
Figure 1C Raw data for pairwise distance in beta-diversity
pairwise_distance_phILR	comparison
5.73553	within_control
3.31063	within_control
15.0637	within_control
3.15506	within_control
4.0814	within_control
4.98813	within_control
5.32534	within_control
4.60724	within_control
6.02936	within_control
4.93488	within_control
6.67987	within_control
8.5862	within_control
8.05404	within_control
6.06424	within_control
2.81018	within_control
4.81826	within_control
6.03185	within_control
11.5074	within_control
7.25954	within_control
5.09026	within_case
5.46703	within_case
6.91696	within_case
14.1115	within_case
9.48941	within_case
11.2321	within_case
8.2573	within_case
14.9805	within_case
3.77405	within_case
5.89939	within_case
5.3844	within_case
2.35597	within_case
5.69832	within_case
4.32148	within_case
4.41721	within_case
7.25731	within_case
4.19309	within_case
7.01126	within_case
7.75563	within_case
4.18331	within_case
3.65573	within_case
4.49848	within_case
5.23661	within_case
9.97949	within_case
3.46414	within_case
2.2665	within_case
2.66162	within_case
3.64802	within_case
3.27778	within_case
2.87515	within_case
3.64902	within_case
7.18195	within_case
14.4622	within_case
3.64887	within_case
3.60705	within_case
4.55173	within_case
5.0193	within_case
4.72007	within_case
6.9443	within_case
4.06007	within_case
3.16409	within_case
5.33934	within_case
3.29647	within_case
14.3422	between_biopsy
9.27687	between_biopsy
6.60405	between_biopsy
9.17056	between_biopsy
11.0822	between_biopsy
14.4096	between_biopsy
6.41678	between_biopsy
13.2214	between_biopsy
8.65615	between_biopsy
10.0797	between_biopsy
10.4463	between_biopsy
7.96093	between_biopsy
13.7937	between_biopsy
13.5626	between_biopsy
7.33836	between_biopsy
10.3996	between_biopsy
12.855	between_biopsy
10.6811	between_biopsy
8.92514	between_biopsy
12.6536	between_biopsy
7.21999	between_biopsy
5.75187	between_biopsy
11.5316	between_biopsy
18.0817	between_biopsy
15.3813	between_biopsy
9.93674	between_biopsy
22.4558	between_biopsy
26.0307	between_biopsy
15.2983	between_biopsy
16.1278	between_biopsy
17.4613	between_biopsy
20.9781	between_biopsy
21.2069	between_biopsy
18.7324	between_biopsy
11.4206	between_biopsy
13.8604	between_biopsy
15.049	between_biopsy
18.3798	between_biopsy
24.2133	between_biopsy
20.7445	between_biopsy
19.6214	between_biopsy
24.081	between_biopsy
16.3049	between_biopsy
15.4632	between_biopsy
8.82833	between_biopsy
9.29216	between_biopsy
13.7814	between_biopsy
11.9939	between_biopsy
12.9511	between_biopsy
9.3469	between_biopsy
15.046	between_biopsy
10.0636	between_biopsy
9.47336	between_biopsy
9.57116	between_biopsy
8.5918	between_biopsy
17.1005	between_biopsy
16.2178	between_biopsy
9.74357	between_biopsy
13.1122	between_biopsy
11.1086	between_biopsy
10.7841	between_biopsy
10.0396	between_biopsy
10.9021	between_biopsy
9.09541	between_biopsy
9.74565	between_biopsy
16.1542	between_biopsy
11.2355	between_biopsy
10.0259	between_biopsy
12.3333	between_biopsy
5.73742	between_biopsy
10.9542	between_biopsy
7.03092	between_biopsy
10.3464	between_biopsy
8.59921	between_biopsy
7.3216	between_biopsy
13.2937	between_biopsy
12.7226	between_biopsy
6.57212	between_biopsy
8.24365	between_biopsy
11.2662	between_biopsy
10.7846	between_biopsy
8.78493	between_biopsy
10.7741	between_biopsy
7.06697	between_biopsy
5.8788	between_biopsy
10.7894	between_biopsy
16.1725	between_biopsy
20.2175	between_biopsy
11.5061	between_biopsy
14.8471	between_biopsy
13.4036	between_biopsy
13.6358	between_biopsy
15.11	between_biopsy
13.8841	between_biopsy
11.0266	between_biopsy
11.8338	between_biopsy
11.7694	between_biopsy
14.9657	between_biopsy
19.3279	between_biopsy
14.5958	between_biopsy
13.0653	between_biopsy
18.6281	between_biopsy
12.1233	between_biopsy
10.8873	between_biopsy
8.76222	between_biopsy
9.06507	between_biopsy
10.6229	between_biopsy
16.6374	between_biopsy
11.727	between_biopsy
9.24869	between_biopsy
7.18869	between_biopsy
10.6189	between_biopsy
19.9519	between_biopsy
18.7064	between_biopsy
12.5469	between_biopsy
11.8871	between_biopsy
9.73395	between_biopsy
7.831	between_biopsy
7.13825	between_biopsy
7.07246	between_biopsy
11.4943	between_biopsy
11.1052	between_biopsy
17.6321	between_biopsy
13.6509	between_biopsy
16.6229	between_biopsy
11.2638	between_biopsy
10.8947	between_biopsy
8.96155	between_biopsy
10.2542	between_biopsy
21.0229	between_biopsy
19.1226	between_biopsy
13.2817	between_biopsy
12.1127	between_biopsy
8.26738	between_biopsy
12.9182	between_biopsy
10.6395	between_biopsy
6.23718	between_biopsy
12.4559	between_biopsy
12.9789	between_biopsy
21.2971	between_biopsy
13.3296	between_biopsy
8.50476	between_biopsy
10.5618	between_biopsy
9.80995	between_biopsy
7.56447	between_biopsy
14.7085	between_biopsy
14.7671	between_biopsy
6.88671	between_biopsy
8.78874	between_biopsy
12.2207	between_biopsy
11.7714	between_biopsy
9.61535	between_biopsy
11.8504	between_biopsy
7.83476	between_biopsy
6.62878	between_biopsy
12.1581	between_biopsy
9.49441	between_biopsy
17.102	between_biopsy
15.3909	between_biopsy
12.1039	between_biopsy
9.18227	between_biopsy
8.66886	between_biopsy
10.2046	between_biopsy
10.2308	between_biopsy
15.7529	between_biopsy
17.9318	between_biopsy
16.5179	between_biopsy
16.2438	between_biopsy
10.8147	between_biopsy
12.5079	between_biopsy
12.7511	between_biopsy
10.9165	between_biopsy
10.5018	between_biopsy
5.57989	between_biopsy
12.6668	between_biopsy
11.3542	between_biopsy
5.10813	between_biopsy
7.03921	between_biopsy
9.7709	between_biopsy
13.3192	between_biopsy
10.6313	between_biopsy
10.9415	between_biopsy
5.06041	between_biopsy
7.3933	between_biopsy
14.0534	between_biopsy
6.90689	between_biopsy
8.86567	between_biopsy
18.1895	between_biopsy
16.7426	between_biopsy
11.3244	between_biopsy
12.9322	between_biopsy
11.5208	between_biopsy
9.72646	between_biopsy
7.29972	between_biopsy
10.0818	between_biopsy
10.4045	between_biopsy
10.6817	between_biopsy
17.3906	between_biopsy
8.96806	between_biopsy
18.4299	between_biopsy
17.023	between_biopsy
11.1277	between_biopsy
11.5606	between_biopsy
9.56288	between_biopsy
8.74396	between_biopsy
7.16441	between_biopsy
7.33655	between_biopsy
10.3266	between_biopsy
10.189	between_biopsy
16.6521	between_biopsy
14.6058	between_biopsy
13.5664	between_biopsy
6.24228	between_biopsy
8.34355	between_biopsy
8.86872	between_biopsy
12.2061	between_biopsy
9.45247	between_biopsy
9.58907	between_biopsy
5.6636	between_biopsy
7.33802	between_biopsy
15.2871	between_biopsy
5.51879	between_biopsy
11.6646	between_biopsy
13.4576	between_biopsy
20.7457	between_biopsy
20.2306	between_biopsy
17.9577	between_biopsy
20.4487	between_biopsy
12.8714	between_biopsy
13.3826	between_biopsy
9.69057	between_biopsy
11.3478	between_biopsy
12.659	between_biopsy
18.8911	between_biopsy
18.9651	between_biopsy
16.7874	between_biopsy
18.7895	between_biopsy
12.3091	between_biopsy
13.0054	between_biopsy
11.4678	between_biopsy
6.70163	between_biopsy
11.7106	between_biopsy
13.9206	between_biopsy
11.2997	between_biopsy
12.3933	between_biopsy
4.45285	between_biopsy
6.51197	between_biopsy
12.2412	between_biopsy
12.1584	between_biopsy
15.4456	between_biopsy
12.6554	between_biopsy
11.7079	between_biopsy
8.10635	between_biopsy
8.8655	between_biopsy
13.8839	between_biopsy
12.0379	between_biopsy
11.1066	between_biopsy
7.75425	between_biopsy
10.1415	between_biopsy
11.9141	between_biopsy
20.4109	between_biopsy
6.62491	between_biopsy
10.4062	between_biopsy
12.958	between_biopsy
12.052	between_biopsy
16.948	between_biopsy
9.40666	between_biopsy
10.5148	between_biopsy
9.07372	between_biopsy
15.6263	between_biopsy
11.5063	between_biopsy
11.8884	between_biopsy
19.5943	between_biopsy
6.43324	between_biopsy
13.3784	between_biopsy
11.5685	between_biopsy
17.0904	between_polyp
8.32643	between_polyp
7.80087	between_polyp
11.9064	between_polyp
7.05492	between_polyp
9.25302	between_polyp
10.9225	between_polyp
8.91329	between_polyp
8.02177	between_polyp
16.2678	between_polyp
11.8689	between_polyp
11.0448	between_polyp
15.2913	between_polyp
8.00721	between_polyp
9.13458	between_polyp
7.3078	between_polyp
6.98037	between_polyp
9.88617	between_polyp
17.658	between_polyp
12.421	between_polyp
25.5505	between_polyp
17.5065	between_polyp
11.5519	between_polyp
11.2151	between_polyp
21.5035	between_polyp
20.345	between_polyp
5.40017	between_polyp
9.45228	between_polyp
9.88224	between_polyp
18.4434	between_polyp
19.5277	between_polyp
13.5646	between_polyp
18.5376	between_polyp
18.126	between_polyp
9.5883	between_polyp
11.4966	between_polyp
14.7247	between_polyp
8.13268	between_polyp
10.1728	between_polyp
11.2147	between_polyp
9.17455	between_polyp
9.08257	between_polyp
16.6136	between_polyp
13.1557	between_polyp
12.4108	between_polyp
17.0141	between_polyp
10.4553	between_polyp
8.37275	between_polyp
8.20752	between_polyp
8.86715	between_polyp
11.6726	between_polyp
15.5084	between_polyp
9.18751	between_polyp
8.72924	between_polyp
9.24844	between_polyp
12.949	between_polyp
12.028	between_polyp
12.1016	between_polyp
8.54763	between_polyp
7.28475	between_polyp
15.1727	between_polyp
9.55503	between_polyp
9.21861	between_polyp
11.027	between_polyp
9.52883	between_polyp
6.23274	between_polyp
12.5838	between_polyp
17.94	between_polyp
18.6653	between_polyp
14.938	between_polyp
12.4391	between_polyp
24.9665	between_polyp
18.8678	between_polyp
19.4475	between_polyp
17.9519	between_polyp
11.2697	between_polyp
16.8714	between_polyp
13.2154	between_polyp
11.7979	between_polyp
18.5932	between_polyp
10.3091	between_polyp
12.4281	between_polyp
11.223	between_polyp
10.2352	between_polyp
17.6249	between_polyp
13.767	between_polyp
11.5739	between_polyp
17.7585	between_polyp
7.82569	between_polyp
6.78039	between_polyp
9.71257	between_polyp
8.30724	between_polyp
10.5861	between_polyp
5.70349	between_polyp
13.7127	between_polyp
11.128	between_polyp
11.0216	between_polyp
8.73309	between_polyp
10.0998	between_polyp
12.8313	between_polyp
13.418	between_polyp
8.97193	between_polyp
8.7869	between_polyp
9.50614	between_polyp
7.36353	between_polyp
14.7494	between_polyp
11.7351	between_polyp
9.54195	between_polyp
7.22703	between_polyp
10.5381	between_polyp
11.2423	between_polyp
14.4179	between_polyp
11.259	between_polyp
9.90866	between_polyp
10.0813	between_polyp
8.39465	between_polyp
7.89664	between_polyp
19.7326	between_polyp
15.844	between_polyp
15.4182	between_polyp
18.5545	between_polyp
10.9759	between_polyp
13.0378	between_polyp
8.89074	between_polyp
10.6883	between_polyp
14.4369	between_polyp
18.4057	between_polyp
13.9601	between_polyp
15.2903	between_polyp
13.6542	between_polyp
10.7027	between_polyp
13.0814	between_polyp
5.68491	between_polyp
7.05456	between_polyp
13.7629	between_polyp
8.10602	between_polyp
10.1313	between_polyp
16.2976	between_polyp
19.3243	between_polyp
14.4912	between_polyp
16.8845	between_polyp
17.1168	between_polyp
10.0322	between_polyp
8.90158	between_polyp
12.3109	between_polyp
14.241	between_polyp
12.1268	between_polyp
12.711	between_polyp
12.1163	between_polyp
7.88685	between_polyp
18.4243	between_polyp
12.5794	between_polyp
8.69139	between_polyp
14.0346	between_polyp
12.9443	between_polyp
6.53931	between_polyp
18.7683	between_polyp
18.9914	between_polyp
12.5691	between_polyp
13.0928	between_polyp
16.3255	between_polyp
10.3123	between_polyp
11.5855	between_polyp
8.99566	between_polyp
12.0661	between_polyp
11.672	between_polyp
10.9654	between_polyp
7.94193	between_polyp
6.05675	between_polyp
12.1852	between_polyp
11.1555	between_polyp
9.73785	between_nontumour
12.1141	between_nontumour
11.8415	between_nontumour
22.3108	between_nontumour
11.7514	between_nontumour
16.3005	between_nontumour
8.61863	between_nontumour
15.5029	between_nontumour
9.73135	between_nontumour
9.67038	between_nontumour
10.6059	between_nontumour
12.0382	between_nontumour
9.33406	between_nontumour
11.3457	between_nontumour
9.77374	between_nontumour
9.51077	between_nontumour
7.45515	between_nontumour
10.6434	between_nontumour
13.5822	between_nontumour
7.84118	between_nontumour
9.4077	between_nontumour
11.2558	between_nontumour
9.59353	between_nontumour
8.95848	between_nontumour
6.80481	between_nontumour
9.30808	between_nontumour
23.6954	between_nontumour
10.3462	between_nontumour
9.66514	between_nontumour
9.64922	between_nontumour
8.29289	between_nontumour
15.2099	between_nontumour
16.728	between_nontumour
10.1407	between_nontumour
9.54014	between_nontumour
11.6983	between_nontumour
10.4154	between_nontumour
9.35842	between_nontumour
12.5987	between_nontumour
7.38998	between_nontumour
8.94271	between_nontumour
11.6123	between_nontumour
17.0857	between_nontumour
10.0584	between_nontumour
27.4943	between_nontumour
15.4222	between_nontumour
21.3082	between_nontumour
12.3262	between_nontumour
20.3727	between_nontumour
12.7386	between_nontumour
14.0772	between_nontumour
9.95587	between_nontumour
15.8056	between_nontumour
11.9644	between_nontumour
13.8732	between_nontumour
9.50639	between_nontumour
12.6837	between_nontumour
10.2642	between_nontumour
14.1794	between_nontumour
16.914	between_nontumour
10.4799	between_nontumour
11.7858	between_nontumour
14.8927	between_nontumour
13.8995	between_nontumour
9.79889	between_nontumour
11.8529	between_nontumour
13.1168	between_nontumour
29.2156	between_nontumour
11.5539	between_nontumour
14.2343	between_nontumour
13.3704	between_nontumour
13.3957	between_nontumour
15.2222	between_nontumour
20.2301	between_nontumour
12.0233	between_nontumour
12.4852	between_nontumour
16.8395	between_nontumour
9.92172	between_nontumour
12.711	between_nontumour
15.9909	between_nontumour
9.74538	between_nontumour
11.3112	between_nontumour
16.6701	between_nontumour
20.4235	between_nontumour
16.0111	between_nontumour
8.54562	between_nontumour
11.9954	between_nontumour
15.2544	between_nontumour
16.05	between_nontumour
12.7302	between_nontumour
15.5637	between_nontumour
19.1096	between_nontumour
9.40748	between_nontumour
15.8627	between_nontumour
14.2292	between_nontumour
16.174	between_nontumour
15.7482	between_nontumour
14.0123	between_nontumour
13.3752	between_nontumour
10.2533	between_nontumour
14.1966	between_nontumour
14.9645	between_nontumour
13.1046	between_nontumour
8.60977	between_nontumour
14.9904	between_nontumour
11.5538	between_nontumour
14.491	between_nontumour
16.3754	between_nontumour
17.3706	between_nontumour
9.55618	between_nontumour
12.9103	between_nontumour
11.9635	between_nontumour
23.1874	between_nontumour
16.9387	between_nontumour
11.9699	between_nontumour
13.8168	between_nontumour
11.9357	between_nontumour
16.3157	between_nontumour
16.1504	between_nontumour
14.7494	between_nontumour
14.539	between_nontumour
13.8106	between_nontumour
12.285	between_nontumour
31.7438	between_nontumour
19.9863	between_nontumour
25.5037	between_nontumour
13.9832	between_nontumour
24.0072	between_nontumour
16.3715	between_nontumour
16.8949	between_nontumour
7.49947	between_nontumour
19.8859	between_nontumour
13.173	between_nontumour
18.1345	between_nontumour
11.5672	between_nontumour
15.266	between_nontumour
11.4366	between_nontumour
17.6835	between_nontumour
19.0762	between_nontumour
12.6305	between_nontumour
15.7318	between_nontumour
17.5015	between_nontumour
17.032	between_nontumour
11.2304	between_nontumour
14.4619	between_nontumour
15.3095	between_nontumour
33.1208	between_nontumour
11.2397	between_nontumour
17.7429	between_nontumour
16.6502	between_nontumour
14.3717	between_nontumour
10.3671	between_nontumour
23.9654	between_nontumour
15.2956	between_nontumour
15.4609	between_nontumour
19.0778	between_nontumour
15.1187	between_nontumour
14.0044	between_nontumour
19.9315	between_nontumour
10.7872	between_nontumour
13.0557	between_nontumour
19.3138	between_nontumour
13.5292	between_nontumour
9.79889	between_nontumour
22.3949	between_nontumour
15.1444	between_nontumour
18.5546	between_nontumour
20.148	between_nontumour
30.0112	between_nontumour
17.2671	between_nontumour
23.8582	between_nontumour
18.8706	between_nontumour
25.6421	between_nontumour
22.7318	between_nontumour
23.9505	between_nontumour
19.1807	between_nontumour
22.9169	between_nontumour
22.681	between_nontumour
21.0109	between_nontumour
17.9908	between_nontumour
18.6231	between_nontumour
24.6982	between_nontumour
19.637	between_nontumour
20.2746	between_nontumour
6.30191	between_nontumour
26.762	between_nontumour
15.5827	between_nontumour
19.3935	between_nontumour
20.7582	between_nontumour
35.0523	between_nontumour
16.0349	between_nontumour
21.9935	between_nontumour
20.6904	between_nontumour
15.8945	between_nontumour
22.6101	between_nontumour
22.1612	between_nontumour
17.4106	between_nontumour
23.0085	between_nontumour
23.0144	between_nontumour
16.5078	between_nontumour
9.08872	between_nontumour
13.2674	between_nontumour
12.4187	between_nontumour
9.1805	between_nontumour
12.1919	between_nontumour
18.5579	between_nontumour
9.61784	between_nontumour
14.001	between_nontumour
10.0047	between_nontumour
14.5559	between_nontumour
13.9426	between_nontumour
13.4493	between_nontumour
10.2887	between_nontumour
14.3749	between_nontumour
12.042	between_nontumour
11.8543	between_nontumour
9.82152	between_nontumour
9.18798	between_nontumour
13.5653	between_nontumour
10.0408	between_nontumour
11.5893	between_nontumour
15.2781	between_nontumour
16.0828	between_nontumour
7.03595	between_nontumour
10.5922	between_nontumour
11.4395	between_nontumour
24.0105	between_nontumour
12.6611	between_nontumour
11.1542	between_nontumour
11.3092	between_nontumour
9.01662	between_nontumour
12.5619	between_nontumour
13.0407	between_nontumour
10.7395	between_nontumour
12.2541	between_nontumour
12.4321	between_nontumour
10.4976	between_nontumour
15.8965	between_nontumour
9.17533	between_nontumour
12.6018	between_nontumour
13.2452	between_nontumour
23.818	between_nontumour
13.3196	between_nontumour
18.5118	between_nontumour
12.2158	between_nontumour
18.8081	between_nontumour
15.9111	between_nontumour
17.8126	between_nontumour
11.9941	between_nontumour
19.2963	between_nontumour
16.9233	between_nontumour
14.1494	between_nontumour
13.6619	between_nontumour
14.2906	between_nontumour
18.9241	between_nontumour
13.9636	between_nontumour
15.177	between_nontumour
11.122	between_nontumour
20.128	between_nontumour
11.1669	between_nontumour
11.9062	between_nontumour
14.633	between_nontumour
28.3962	between_nontumour
11.4975	between_nontumour
17.7227	between_nontumour
15.8922	between_nontumour
11.0305	between_nontumour
16.5997	between_nontumour
17.2428	between_nontumour
10.5986	between_nontumour
17.3266	between_nontumour
17.3098	between_nontumour
12.0034	between_nontumour
12.8865	between_nontumour
8.76812	between_nontumour
10.4887	between_nontumour
11.7078	between_nontumour
14.273	between_nontumour
11.2224	between_nontumour
9.83142	between_nontumour
10.3139	between_nontumour
6.8944	between_nontumour
9.47658	between_nontumour
9.82622	between_nontumour
18.6479	between_nontumour
9.33515	between_nontumour
9.44663	between_nontumour
10.1296	between_nontumour
13.7194	between_nontumour
9.08775	between_nontumour
8.38911	between_nontumour
7.97582	between_nontumour
23.5262	between_nontumour
10.0936	between_nontumour
11.1498	between_nontumour
9.74998	between_nontumour
8.66055	between_nontumour
15.676	between_nontumour
13.7213	between_nontumour
14.2572	between_nontumour
8.60018	between_nontumour
10.7701	between_nontumour
10.7443	between_nontumour
8.98724	between_nontumour
10.2591	between_nontumour
7.66598	between_nontumour
9.66719	between_nontumour
10.1598	between_nontumour
11.196	between_nontumour
11.2524	between_nontumour
21.9921	between_nontumour
15.7412	between_nontumour
17.0273	between_nontumour
9.7835	between_nontumour
17.5731	between_nontumour
12.8765	between_nontumour
16.88	between_nontumour
10.0463	between_nontumour
22.5901	between_nontumour
15.581	between_nontumour
13.3225	between_nontumour
12.105	between_nontumour
16.0501	between_nontumour
17.0644	between_nontumour
13.8548	between_nontumour
13.7079	between_nontumour
16.0112	between_nontumour
17.6058	between_nontumour
12.4225	between_nontumour
11.3807	between_nontumour
14.1289	between_nontumour
26.0175	between_nontumour
8.50072	between_nontumour
19.5229	between_nontumour
14.0603	between_nontumour
10.6926	between_nontumour
14.7478	between_nontumour
14.6388	between_nontumour
8.29749	between_nontumour
16.2188	between_nontumour
15.8224	between_nontumour
10.4015	between_nontumour
10.2422	between_nontumour
14.8794	between_nontumour
12.7725	between_nontumour
11.2794	between_nontumour
7.28883	between_nontumour
10.8757	between_nontumour
10.0673	between_nontumour
10.9997	between_nontumour
9.03907	between_nontumour
17.065	between_nontumour
8.96119	between_nontumour
10.1939	between_nontumour
8.12064	between_nontumour
11.2151	between_nontumour
10.0943	between_nontumour
9.39464	between_nontumour
9.3218	between_nontumour
20.043	between_nontumour
12.0895	between_nontumour
8.33291	between_nontumour
8.99077	between_nontumour
9.49707	between_nontumour
19.8419	between_nontumour
11.8774	between_nontumour
13.0989	between_nontumour
9.10952	between_nontumour
9.05822	between_nontumour
10.3568	between_nontumour
9.66335	between_nontumour
9.814	between_nontumour
9.0468	between_nontumour
9.8133	between_nontumour
9.13842	between_nontumour
15.969	between_nontumour
14.9678	between_nontumour
12.493	between_nontumour
9.80405	between_nontumour
12.0503	between_nontumour
9.622	between_nontumour
11.4713	between_nontumour
9.31679	between_nontumour
19.1533	between_nontumour
11.5193	between_nontumour
7.25259	between_nontumour
12.5236	between_nontumour
13.0459	between_nontumour
13.5267	between_nontumour
9.40425	between_nontumour
11.1017	between_nontumour
22.0548	between_nontumour
13.7348	between_nontumour
10.4751	between_nontumour
6.75887	between_nontumour
10.6478	between_nontumour
20.807	between_nontumour
13.4916	between_nontumour
14.8267	between_nontumour
12.4891	between_nontumour
11.5138	between_nontumour
9.66906	between_nontumour
10.7135	between_nontumour
9.08923	between_nontumour
11.1528	between_nontumour
12.9409	between_nontumour
11.6784	between_nontumour
17.5792	between_nontumour
10.7388	between_nontumour
16.5955	between_nontumour
10.6088	between_nontumour
13.1515	between_nontumour
8.75579	between_nontumour
16.0249	between_nontumour
17.8698	between_nontumour
10.3223	between_nontumour
14.7711	between_nontumour
14.9358	between_nontumour
15.5913	between_nontumour
8.62581	between_nontumour
12.2518	between_nontumour
12.3785	between_nontumour
31.2295	between_nontumour
9.21045	between_nontumour
16.2739	between_nontumour
15.5493	between_nontumour
12.895	between_nontumour
9.23439	between_nontumour
22.0307	between_nontumour
14.3348	between_nontumour
12.5163	between_nontumour
16.7365	between_nontumour
13.6191	between_nontumour
12.0751	between_nontumour
18.2237	between_nontumour
9.43377	between_nontumour
10.4172	between_nontumour
17.0396	between_nontumour
14.021	between_nontumour
13.213	between_nontumour
15.8818	between_nontumour
14.5913	between_nontumour
12.6029	between_nontumour
12.2512	between_nontumour
11.8136	between_nontumour
13.35	between_nontumour
14.0257	between_nontumour
12.411	between_nontumour
8.43629	between_nontumour
13.7185	between_nontumour
10.6091	between_nontumour
12.0673	between_nontumour
17.7641	between_nontumour
16.0957	between_nontumour
9.65576	between_nontumour
13.5756	between_nontumour
13.6652	between_nontumour
22.5764	between_nontumour
16.6585	between_nontumour
11.504	between_nontumour
11.5647	between_nontumour
11.5548	between_nontumour
14.0336	between_nontumour
14.1898	between_nontumour
12.9763	between_nontumour
14.1459	between_nontumour
12.9647	between_nontumour
12.8656	between_nontumour
13.2037	between_nontumour
11.7597	between_nontumour
12.1512	between_nontumour
7.75876	between_nontumour
12.3371	between_nontumour
15.9711	between_nontumour
5.58523	between_nontumour
13.1214	between_nontumour
10.652	between_nontumour
11.1648	between_nontumour
7.96022	between_nontumour
9.22293	between_nontumour
9.49782	between_nontumour
25.459	between_nontumour
8.91781	between_nontumour
11.3959	between_nontumour
13.3201	between_nontumour
11.3065	between_nontumour
15.3503	between_nontumour
18.4288	between_nontumour
12.5228	between_nontumour
9.53454	between_nontumour
11.2093	between_nontumour
11.3084	between_nontumour
9.58426	between_nontumour
14.6166	between_nontumour
9.26142	between_nontumour
6.85322	between_nontumour
12.7412	between_nontumour
12.396	between_nontumour
9.51332	between_nontumour
13.0202	between_nontumour
7.22822	between_nontumour
19.2871	between_nontumour
11.358	between_nontumour
10.1686	between_nontumour
9.71038	between_nontumour
13.4843	between_nontumour
11.751	between_nontumour
10.9275	between_nontumour
10.5325	between_nontumour
20.2774	between_nontumour
12.3929	between_nontumour
10.7868	between_nontumour
8.41354	between_nontumour
11.4159	between_nontumour
20.8134	between_nontumour
9.04058	between_nontumour
14.8763	between_nontumour
10.9077	between_nontumour
10.3924	between_nontumour
10.2737	between_nontumour
11.6838	between_nontumour
6.87308	between_nontumour
11.487	between_nontumour
11.586	between_nontumour
10.8972	between_nontumour
11.4399	between_nontumour
9.71113	between_nontumour
12.2548	between_nontumour
17.8219	between_nontumour
10.1683	between_nontumour
10.7662	between_nontumour
13.0575	between_nontumour
13.5994	between_nontumour
9.88632	between_nontumour
11.1149	between_nontumour
11.9337	between_nontumour
27.1231	between_nontumour
10.744	between_nontumour
12.9648	between_nontumour
11.1554	between_nontumour
10.8509	between_nontumour
14.4762	between_nontumour
18.0164	between_nontumour
13.1259	between_nontumour
11.2975	between_nontumour
14.3885	between_nontumour
10.262	between_nontumour
11.1311	between_nontumour
13.6798	between_nontumour
8.85155	between_nontumour
11.3421	between_nontumour
14.2846	between_nontumour
10.581	between_nontumour
10.2184	between_nontumour
19.5143	between_nontumour
11.0065	between_nontumour
9.07469	between_nontumour
11.2716	between_nontumour
14.613	between_nontumour
10.5125	between_nontumour
9.27172	between_nontumour
9.31831	between_nontumour
24.0332	between_nontumour
10.6136	between_nontumour
12.5381	between_nontumour
8.9168	between_nontumour
10.0185	between_nontumour
16.8608	between_nontumour
13.3236	between_nontumour
15.3729	between_nontumour
10.3915	between_nontumour
12.3943	between_nontumour
10.5493	between_nontumour
10.9274	between_nontumour
9.77348	between_nontumour
9.58829	between_nontumour
10.5066	between_nontumour
11.4928	between_nontumour
11.6379	between_nontumour
14.2616	between_nontumour
7.00689	between_nontumour
11.3456	between_nontumour
10.7068	between_nontumour
10.88	between_nontumour
7.42971	between_nontumour
6.61873	between_nontumour
8.7762	between_nontumour
25.4444	between_nontumour
9.10533	between_nontumour
10.8433	between_nontumour
11.4951	between_nontumour
9.07985	between_nontumour
13.813	between_nontumour
17.9369	between_nontumour
10.8726	between_nontumour
8.94739	between_nontumour
11.5206	between_nontumour
10.2366	between_nontumour
9.17768	between_nontumour
13.8315	between_nontumour
8.37558	between_nontumour
6.73996	between_nontumour
12.2478	between_nontumour
17.7315	between_nontumour
10.4967	between_nontumour
9.74152	between_nontumour
10.6203	between_nontumour
12.1242	between_nontumour
12.0976	between_nontumour
9.7321	between_nontumour
10.4778	between_nontumour
20.1404	between_nontumour
12.0753	between_nontumour
10.1563	between_nontumour
8.70778	between_nontumour
10.9245	between_nontumour
20.094	between_nontumour
11.6036	between_nontumour
13.8536	between_nontumour
11.2913	between_nontumour
10.5562	between_nontumour
9.66891	between_nontumour
11.3883	between_nontumour
7.25379	between_nontumour
11.7363	between_nontumour
11.0223	between_nontumour
11.4502	between_nontumour
15.4429	between_nontumour
17.9048	between_nontumour
17.7223	between_nontumour
9.20311	between_nontumour
16.3002	between_nontumour
14.1032	between_nontumour
17.2605	between_nontumour
23.3239	between_nontumour
18.4689	between_nontumour
13.7065	between_nontumour
17.8093	between_nontumour
16.4264	between_nontumour
22.1018	between_nontumour
23.9856	between_nontumour
11.3606	between_nontumour
16.5483	between_nontumour
16.7959	between_nontumour
18.5314	between_nontumour
18.1768	between_nontumour
20.2026	between_nontumour
16.6617	between_nontumour
15.3822	between_nontumour
18.1403	between_nontumour
11.5191	between_nontumour
9.29553	between_nontumour
10.812	between_nontumour
6.82674	between_nontumour
8.10774	between_nontumour
8.67326	between_nontumour
24.4005	between_nontumour
8.11025	between_nontumour
10.2401	between_nontumour
11.6996	between_nontumour
9.51969	between_nontumour
15.2124	between_nontumour
16.6736	between_nontumour
11.4004	between_nontumour
8.56282	between_nontumour
10.37	between_nontumour
9.8601	between_nontumour
8.43555	between_nontumour
13.2691	between_nontumour
7.27925	between_nontumour
5.52963	between_nontumour
11.3233	between_nontumour
13.1839	between_nontumour
13.1202	between_nontumour
12.9556	between_nontumour
9.08189	between_nontumour
10.5749	between_nontumour
22.9939	between_nontumour
13.5958	between_nontumour
10.5761	between_nontumour
7.37331	between_nontumour
11.2085	between_nontumour
20.1305	between_nontumour
14.212	between_nontumour
13.5939	between_nontumour
11.771	between_nontumour
13.1026	between_nontumour
8.31566	between_nontumour
11.0286	between_nontumour
9.25411	between_nontumour
10.0579	between_nontumour
13.0085	between_nontumour
12.6599	between_nontumour
11.9222	between_nontumour
9.33226	between_nontumour
9.17274	between_nontumour
7.89219	between_nontumour
19.574	between_nontumour
11.6243	between_nontumour
9.15545	between_nontumour
11.4404	between_nontumour
9.8431	between_nontumour
19.7279	between_nontumour
11.544	between_nontumour
13.5147	between_nontumour
7.48501	between_nontumour
7.03916	between_nontumour
11.7358	between_nontumour
9.81543	between_nontumour
11.0544	between_nontumour
9.77821	between_nontumour
8.54398	between_nontumour
8.28653	between_nontumour
12.0285	between_nontumour
9.68904	between_nontumour
12.2292	between_nontumour
19.3073	between_nontumour
14.7018	between_nontumour
7.06331	between_nontumour
12.4215	between_nontumour
11.9157	between_nontumour
20.931	between_nontumour
18.13	between_nontumour
9.3481	between_nontumour
11.173	between_nontumour
10.6595	between_nontumour
13.1329	between_nontumour
12.641	between_nontumour
14.1244	between_nontumour
12.1591	between_nontumour
11.3148	between_nontumour
12.4839	between_nontumour
9.23965	between_nontumour
9.06489	between_nontumour
25.9208	between_nontumour
7.71791	between_nontumour
11.8819	between_nontumour
12.6088	between_nontumour
10.0082	between_nontumour
13.249	between_nontumour
17.2244	between_nontumour
11.9484	between_nontumour
7.76251	between_nontumour
11.5772	between_nontumour
10.7286	between_nontumour
9.93394	between_nontumour
14.0382	between_nontumour
7.47047	between_nontumour
5.87313	between_nontumour
12.2994	between_nontumour
6.97902	between_nontumour
21.3451	between_nontumour
11.2939	between_nontumour
7.96282	between_nontumour
9.47537	between_nontumour
8.29019	between_nontumour
17.5663	between_nontumour
14.8941	between_nontumour
9.47445	between_nontumour
8.00255	between_nontumour
9.22423	between_nontumour
9.776	between_nontumour
8.59265	between_nontumour
10.8891	between_nontumour
7.99532	between_nontumour
8.08041	between_nontumour
9.91754	between_nontumour
21.9003	between_nontumour
10.9369	between_nontumour
10.0306	between_nontumour
10.9231	between_nontumour
9.51578	between_nontumour
17.6851	between_nontumour
13.6431	between_nontumour
12.4624	between_nontumour
7.05181	between_nontumour
9.18466	between_nontumour
10.4953	between_nontumour
7.88756	between_nontumour
10.7603	between_nontumour
7.74601	between_nontumour
8.67639	between_nontumour
10.1129	between_nontumour
27.8256	between_nontumour
17.0317	between_nontumour
20.7153	between_nontumour
21.8523	between_nontumour
35.8547	between_nontumour
17.4053	between_nontumour
23.658	between_nontumour
22.0787	between_nontumour
16.9037	between_nontumour
24.6726	between_nontumour
23.94	between_nontumour
18.6092	between_nontumour
24.6036	between_nontumour
24.2966	between_nontumour
17.7061	between_nontumour
14.5761	between_nontumour
13.2101	between_nontumour
11.1181	between_nontumour
11.7996	between_nontumour
17.8307	between_nontumour
15.1852	between_nontumour
11.2382	between_nontumour
13.3722	between_nontumour
12.2907	between_nontumour
11.3418	between_nontumour
14.4547	between_nontumour
9.28185	between_nontumour
7.75111	between_nontumour
14.3596	between_nontumour
9.61601	between_nontumour
9.93382	between_nontumour
21.8997	between_nontumour
13.916	between_nontumour
11.1338	between_nontumour
9.55821	between_nontumour
7.96987	between_nontumour
11.5116	between_nontumour
10.7794	between_nontumour
10.6181	between_nontumour
10.4025	between_nontumour
11.1556	between_nontumour
8.76525	between_nontumour
8.63405	between_nontumour
20.1768	between_nontumour
11.8142	between_nontumour
14.6574	between_nontumour
11.9327	between_nontumour
10.8148	between_nontumour
10.2551	between_nontumour
11.614	between_nontumour
7.9556	between_nontumour
10.2539	between_nontumour
12.3505	between_nontumour
10.0539	between_nontumour
16.9788	between_nontumour
14.4441	between_nontumour
13.543	between_nontumour
10.2358	between_nontumour
9.61882	between_nontumour
12.3642	between_nontumour
10.3906	between_nontumour
11.7262	between_nontumour
7.69295	between_nontumour
9.57513	between_nontumour
8.53582	between_nontumour
26.1706	between_nontumour
19.4851	between_nontumour
17.5771	between_nontumour
21.3503	between_nontumour
19.2518	between_nontumour
17.2324	between_nontumour
22.5539	between_nontumour
14.9949	between_nontumour
14.7887	between_nontumour
21.5395	between_nontumour
19.9299	between_nontumour
14.4879	between_nontumour
12.1909	between_nontumour
15.0962	between_nontumour
15.2667	between_nontumour
8.62139	between_nontumour
15.9651	between_nontumour
16.5427	between_nontumour
11.5019	between_nontumour
11.4364	between_nontumour
14.2249	between_nontumour
12.6834	between_nontumour
12.5958	between_nontumour
16.1339	between_nontumour
11.8179	between_nontumour
11.6035	between_nontumour
15.8798	between_nontumour
9.27548	between_nontumour
10.498	between_nontumour
8.19457	between_nontumour
11.7101	between_nontumour
8.73629	between_nontumour
8.04253	between_nontumour
9.72335	between_nontumour
13.5014	between_nontumour
11.1928	between_nontumour
10.7279	between_nontumour
11.0058	between_nontumour
10.1638	between_nontumour
7.61105	between_nontumour
10.4936	between_nontumour
10.6314	between_nontumour
10.3725	between_nontumour
10.9955	between_nontumour
13.3331	between_nontumour
12.2161	between_nontumour
8.46513	between_nontumour
9.73513	between_nontumour
11.1264	between_nontumour
12.7051	between_nontumour
13.5514	between_nontumour
10.4212	between_nontumour
8.32033	between_nontumour
11.1738	between_nontumour
11.3597	between_nontumour
13.1596	between_tumour
10.181	between_tumour
8.38813	between_tumour
18.2724	between_tumour
9.59698	between_tumour
20.2705	between_tumour
15.8255	between_tumour
12.6245	between_tumour
9.03169	between_tumour
10.695	between_tumour
10.6578	between_tumour
13.698	between_tumour
7.10654	between_tumour
9.94409	between_tumour
13.2559	between_tumour
7.7797	between_tumour
7.36702	between_tumour
13.0555	between_tumour
13.5403	between_tumour
7.77197	between_tumour
7.97213	between_tumour
12.5425	between_tumour
13.6719	between_tumour
8.20105	between_tumour
7.24031	between_tumour
7.33423	between_tumour
20.9964	between_tumour
9.70905	between_tumour
8.43374	between_tumour
8.32793	between_tumour
10.0035	between_tumour
8.11876	between_tumour
13.8092	between_tumour
13.3193	between_tumour
8.98581	between_tumour
13.5637	between_tumour
9.04036	between_tumour
9.42383	between_tumour
9.33525	between_tumour
7.59464	between_tumour
8.69887	between_tumour
11.2583	between_tumour
15.4475	between_tumour
14.2733	between_tumour
27.1785	between_tumour
10.0618	between_tumour
29.4449	between_tumour
23.9413	between_tumour
21.4004	between_tumour
11.9224	between_tumour
18.4705	between_tumour
10.3175	between_tumour
19.776	between_tumour
14.9161	between_tumour
16.1408	between_tumour
8.46143	between_tumour
12.2497	between_tumour
15.9304	between_tumour
21.2685	between_tumour
16.7919	between_tumour
11.1189	between_tumour
13.072	between_tumour
21.3074	between_tumour
23.2143	between_tumour
11.9906	between_tumour
13.2997	between_tumour
14.9052	between_tumour
30.2237	between_tumour
11.4153	between_tumour
14.9391	between_tumour
13.4215	between_tumour
10.7071	between_tumour
16.117	between_tumour
21.6236	between_tumour
15.0139	between_tumour
16.9027	between_tumour
22.8766	between_tumour
13.8878	between_tumour
11.6717	between_tumour
15.5832	between_tumour
10.7113	between_tumour
11.3254	between_tumour
20.5245	between_tumour
8.75444	between_tumour
14.166	between_tumour
9.45107	between_tumour
18.129	between_tumour
14.968	between_tumour
13.5816	between_tumour
10.4221	between_tumour
11.7269	between_tumour
14.9871	between_tumour
8.16291	between_tumour
10.8392	between_tumour
11.875	between_tumour
14.4935	between_tumour
11.0028	between_tumour
10.0305	between_tumour
12.5216	between_tumour
9.41837	between_tumour
12.0053	between_tumour
9.24552	between_tumour
14.3409	between_tumour
11.8831	between_tumour
12.8456	between_tumour
9.25487	between_tumour
11.4758	between_tumour
18.021	between_tumour
14.0152	between_tumour
8.63812	between_tumour
8.87574	between_tumour
13.4582	between_tumour
13.5281	between_tumour
15.5845	between_tumour
10.8713	between_tumour
12.4067	between_tumour
14.5212	between_tumour
10.2655	between_tumour
13.8994	between_tumour
11.0018	between_tumour
10.8595	between_tumour
11.0427	between_tumour
13.4773	between_tumour
16.1646	between_tumour
7.84645	between_tumour
19.2651	between_tumour
14.8339	between_tumour
13.4794	between_tumour
7.90103	between_tumour
11.9588	between_tumour
12.6354	between_tumour
12.5726	between_tumour
9.13491	between_tumour
10.6195	between_tumour
12.9949	between_tumour
10.7563	between_tumour
7.82057	between_tumour
12.7052	between_tumour
10.9103	between_tumour
8.68513	between_tumour
9.35133	between_tumour
12.4459	between_tumour
12.5385	between_tumour
8.99851	between_tumour
9.17073	between_tumour
10.2643	between_tumour
19.1812	between_tumour
11	between_tumour
8.07097	between_tumour
9.15935	between_tumour
10.3972	between_tumour
10.148	between_tumour
13.9565	between_tumour
12.4383	between_tumour
9.85366	between_tumour
13.0613	between_tumour
10.4079	between_tumour
10.3627	between_tumour
10.695	between_tumour
7.91669	between_tumour
8.48708	between_tumour
10.5526	between_tumour
20.001	between_tumour
11.9127	between_tumour
13.6977	between_tumour
14.9745	between_tumour
19.2143	between_tumour
16.5377	between_tumour
25.1866	between_tumour
12.382	between_tumour
17.257	between_tumour
17.5441	between_tumour
25.8026	between_tumour
20.6794	between_tumour
15.5867	between_tumour
13.8428	between_tumour
17.1257	between_tumour
20.5457	between_tumour
18.6097	between_tumour
13.7297	between_tumour
7.76173	between_tumour
20.6853	between_tumour
17.7971	between_tumour
17.8241	between_tumour
9.36419	between_tumour
23.0893	between_tumour
15.1943	between_tumour
18.8274	between_tumour
23.2989	between_tumour
19.2752	between_tumour
17.5889	between_tumour
18.6667	between_tumour
15.8765	between_tumour
12.7472	between_tumour
18.2201	between_tumour
22.742	between_tumour
18.1879	between_tumour
19.8562	between_tumour
20.0541	between_tumour
14.0192	between_tumour
23.8805	between_tumour
19.2494	between_tumour
17.2757	between_tumour
8.77723	between_tumour
14.3597	between_tumour
10.1582	between_tumour
13.8749	between_tumour
10.3261	between_tumour
12.8502	between_tumour
9.34701	between_tumour
10.7685	between_tumour
10.5869	between_tumour
16.0508	between_tumour
10.3578	between_tumour
7.94301	between_tumour
9.32782	between_tumour
16.1973	between_tumour
16.6794	between_tumour
8.9327	between_tumour
9.05901	between_tumour
11.1274	between_tumour
23.7986	between_tumour
10.0697	between_tumour
9.674	between_tumour
9.81691	between_tumour
9.21722	between_tumour
12.2214	between_tumour
17.7288	between_tumour
9.56689	between_tumour
12.5042	between_tumour
17.4416	between_tumour
11.5012	between_tumour
9.57458	between_tumour
12.5289	between_tumour
6.85063	between_tumour
7.50501	between_tumour
15.4842	between_tumour
9.84173	between_tumour
11.9863	between_tumour
20.266	between_tumour
15.9047	between_tumour
28.0575	between_tumour
18.5838	between_tumour
20.3558	between_tumour
16.3329	between_tumour
28.7236	between_tumour
21.9973	between_tumour
18.6976	between_tumour
13.5811	between_tumour
23.6207	between_tumour
22.9506	between_tumour
20.2819	between_tumour
14.6707	between_tumour
11.0107	between_tumour
23.3615	between_tumour
21.2471	between_tumour
20.095	between_tumour
6.51687	between_tumour
25.0739	between_tumour
18.3156	between_tumour
19.4439	between_tumour
25.7664	between_tumour
20.7651	between_tumour
13.9081	between_tumour
25.1709	between_tumour
17.5275	between_tumour
11.9115	between_tumour
19.0281	between_tumour
24.5751	between_tumour
17.3293	between_tumour
22.6761	between_tumour
23.8486	between_tumour
13.7415	between_tumour
8.88801	between_tumour
14.9065	between_tumour
11.6288	between_tumour
22.801	between_tumour
17.2227	between_tumour
17.0973	between_tumour
11.7115	between_tumour
23.6015	between_tumour
16.3509	between_tumour
15.4344	between_tumour
10.6941	between_tumour
20.6482	between_tumour
18.4381	between_tumour
14.6879	between_tumour
11.81	between_tumour
10.1879	between_tumour
18.4975	between_tumour
16.4278	between_tumour
15.0272	between_tumour
10.1811	between_tumour
20.9006	between_tumour
13.5565	between_tumour
14.5564	between_tumour
20.485	between_tumour
16.2751	between_tumour
9.73925	between_tumour
21.3386	between_tumour
13.4589	between_tumour
10.1595	between_tumour
14.5936	between_tumour
19.5343	between_tumour
12.0727	between_tumour
17.2463	between_tumour
19.5244	between_tumour
10.1103	between_tumour
12.552	between_tumour
7.85943	between_tumour
20.3591	between_tumour
16.6772	between_tumour
13.3888	between_tumour
8.31356	between_tumour
21.451	between_tumour
13.6238	between_tumour
12.8438	between_tumour
8.00219	between_tumour
20.0911	between_tumour
15.3905	between_tumour
12.5851	between_tumour
10.1329	between_tumour
9.64658	between_tumour
15.5725	between_tumour
13.7614	between_tumour
12.5226	between_tumour
13.842	between_tumour
17.3387	between_tumour
11.6359	between_tumour
12.536	between_tumour
18.6448	between_tumour
13.7514	between_tumour
7.61546	between_tumour
19.1557	between_tumour
10.5825	between_tumour
9.60872	between_tumour
10.5379	between_tumour
16.2005	between_tumour
9.07309	between_tumour
15.4062	between_tumour
16.4673	between_tumour
9.10021	between_tumour
10.6539	between_tumour
12.8971	between_tumour
15.3467	between_tumour
10.5251	between_tumour
7.83156	between_tumour
11.7272	between_tumour
9.44083	between_tumour
10.7159	between_tumour
13.2142	between_tumour
14.024	between_tumour
8.3751	between_tumour
8.66481	between_tumour
14.0238	between_tumour
14.7124	between_tumour
9.80531	between_tumour
9.87694	between_tumour
10.4756	between_tumour
20.9494	between_tumour
10.8409	between_tumour
9.24386	between_tumour
8.01509	between_tumour
10.861	between_tumour
11.3429	between_tumour
13.2383	between_tumour
13.787	between_tumour
10.7376	between_tumour
14.9728	between_tumour
8.69964	between_tumour
9.86353	between_tumour
8.98159	between_tumour
8.07492	between_tumour
9.73628	between_tumour
12.1412	between_tumour
17.9685	between_tumour
16.8783	between_tumour
12.2195	between_tumour
9.36857	between_tumour
17.701	between_tumour
11.5473	between_tumour
12.2755	between_tumour
9.09215	between_tumour
17.8558	between_tumour
13.7953	between_tumour
8.89992	between_tumour
12.4426	between_tumour
11.0154	between_tumour
14.5771	between_tumour
11.3178	between_tumour
11.2676	between_tumour
16.9735	between_tumour
15.7166	between_tumour
9.37001	between_tumour
8.44848	between_tumour
15.5969	between_tumour
13.9392	between_tumour
10.5221	between_tumour
16.2387	between_tumour
11.9526	between_tumour
11.9398	between_tumour
9.33943	between_tumour
13.5555	between_tumour
7.02881	between_tumour
12.6091	between_tumour
14.4921	between_tumour
10.4495	between_tumour
18.2468	between_tumour
11.3805	between_tumour
16.1767	between_tumour
11.1702	between_tumour
11.1391	between_tumour
11.867	between_tumour
19.6574	between_tumour
15.1776	between_tumour
9.14774	between_tumour
12.4656	between_tumour
18.2177	between_tumour
21.1403	between_tumour
8.19669	between_tumour
10.2029	between_tumour
11.3999	between_tumour
28.6488	between_tumour
8.88136	between_tumour
13.3597	between_tumour
13.4113	between_tumour
8.42117	between_tumour
11.3777	between_tumour
20.163	between_tumour
14.3428	between_tumour
14.2898	between_tumour
19.8592	between_tumour
14.3722	between_tumour
9.7532	between_tumour
15.3568	between_tumour
8.8168	between_tumour
8.92929	between_tumour
18.1399	between_tumour
13.8748	between_tumour
15.7384	between_tumour
19.1856	between_tumour
15.5879	between_tumour
12.2796	between_tumour
15.2191	between_tumour
10.211	between_tumour
15.8204	between_tumour
14.8313	between_tumour
15.8132	between_tumour
12.6959	between_tumour
15.962	between_tumour
13.0921	between_tumour
14.6086	between_tumour
17.7576	between_tumour
17.6055	between_tumour
12.8295	between_tumour
14.9984	between_tumour
17.8361	between_tumour
16.0631	between_tumour
18.8058	between_tumour
13.1186	between_tumour
14.2657	between_tumour
16.1567	between_tumour
14.3841	between_tumour
18.0171	between_tumour
15.7549	between_tumour
15.3373	between_tumour
14.3065	between_tumour
16.003	between_tumour
11.2784	between_tumour
14.3592	between_tumour
10.3033	between_tumour
6.37776	between_tumour
12.9386	between_tumour
13.3172	between_tumour
7.07409	between_tumour
10.2077	between_tumour
11.669	between_tumour
12.9987	between_tumour
7.72812	between_tumour
7.72557	between_tumour
8.38575	between_tumour
21.145	between_tumour
8.73407	between_tumour
7.97557	between_tumour
10.9795	between_tumour
11.2215	between_tumour
8.42625	between_tumour
15.2052	between_tumour
12.6908	between_tumour
9.03718	between_tumour
12.687	between_tumour
10.3125	between_tumour
10.7422	between_tumour
11.2297	between_tumour
8.61898	between_tumour
7.60611	between_tumour
11.9521	between_tumour
16.4686	between_tumour
11.1691	between_tumour
11.1717	between_tumour
10.5645	between_tumour
17.4817	between_tumour
11.5685	between_tumour
10.0311	between_tumour
11.191	between_tumour
12.4435	between_tumour
11.9039	between_tumour
11.8508	between_tumour
10.4319	between_tumour
17.7212	between_tumour
13.1286	between_tumour
9.99659	between_tumour
9.66624	between_tumour
14.9034	between_tumour
10.8643	between_tumour
8.76636	between_tumour
16.607	between_tumour
9.63959	between_tumour
11.7245	between_tumour
8.98969	between_tumour
12.8355	between_tumour
7.78262	between_tumour
11.1936	between_tumour
13.2764	between_tumour
10.5112	between_tumour
13.3706	between_tumour
15.0665	between_tumour
20.5143	between_tumour
14.8779	between_tumour
10.9063	between_tumour
12.283	between_tumour
21.3807	between_tumour
22.2713	between_tumour
12.6548	between_tumour
12.9539	between_tumour
15.035	between_tumour
29.2287	between_tumour
11.6446	between_tumour
14.5721	between_tumour
12.4602	between_tumour
9.50045	between_tumour
15.5633	between_tumour
21.5772	between_tumour
13.5725	between_tumour
17.0639	between_tumour
22.165	between_tumour
14.5543	between_tumour
11.2122	between_tumour
15.263	between_tumour
10.2588	between_tumour
11.0239	between_tumour
20.0292	between_tumour
10.733	between_tumour
14.4277	between_tumour
15.6533	between_tumour
9.92272	between_tumour
8.23343	between_tumour
14.6388	between_tumour
16.3085	between_tumour
9.89107	between_tumour
7.75635	between_tumour
8.62262	between_tumour
22.8689	between_tumour
10.7896	between_tumour
10.4124	between_tumour
8.24738	between_tumour
10.5172	between_tumour
10.4099	between_tumour
14.5591	between_tumour
14.4634	between_tumour
11.0092	between_tumour
16.135	between_tumour
9.19582	between_tumour
10.8498	between_tumour
9.35935	between_tumour
9.00665	between_tumour
9.87049	between_tumour
13.6679	between_tumour
12.2095	between_tumour
12.6746	between_tumour
8.86265	between_tumour
10.1492	between_tumour
10.2757	between_tumour
11.9722	between_tumour
8.09405	between_tumour
7.66191	between_tumour
[truncated: 317 more rows]

## Sheet: Figure 1D
Figure 1D Relative abundance of top 24 genera in the gut tissue microbiomes
Sample	Sutterella	Escherichia	Klebsiella	Collinsella	Bifidobacterium	Megasphaera	Megamonas	Phascolarctobacterium	Fusobacterium	Leptotrichia	Parvimonas	Gemella	Streptococcus	Peptostreptococcus	Faecalibacterium	Tyzzerella	[Ruminococcus] gnavus group	Dorea	[Ruminococcus] torques group	Blautia	Prevotella	Alloprevotella	Parabacteroides	Bacteroides
B1	0.0437365	0.232451	0	0.0556156	0.0170086	0	0.00107991	0.0102592	0.332613	0.00107991	0	0	0.0148488	0.00107991	0.00782937	0.00971922	0.012689	0	0.0197084	0.00269978	0.00593952	0.00215983	0.00809935	0.0404968
B10	0	0.986424	0.00308547	0.000565669	0	0	0	0	0.000308547	0.000359971	0	0.000205698	0.000565669	0	0	0	0.000205698	0	0	0	0	0	0	0.00267407
B11	0.0212804	0.0414848	0.00251061	0.038496	0.00083687	0.0083687	0	0.0587005	0.000777094	0.0010162	0	0	0.0202642	0	0.0198458	0.00801004	0.00107598	0.0123139	0.028334	0.0109989	0.323032	0.14179	0	0.0204435
B12	0.00640704	0.139698	0.00263819	0.00885678	0.000376884	0	0.00477387	0.0194724	0.595666	0	0	0.000690955	0.00106784	0	0.00496231	0.000376884	0	0	0.00948492	0.00521357	0.0101131	0	0	0.160239
B13	0	0.394195	0	0.00897098	0	0.00158311	0.00949868	0.0121372	0.474406	0	0	0	0.00316623	0	0	0.00474934	0.00316623	0	0	0	0.00158311	0	0	0.0174142
B14	0.0117375	0.0413291	0	0.0482724	0	0.00380228	0.253265	0.0914201	0.00363696	0	0	0	0.00214912	0	0	0.0233096	0.0254588	0	0.0142172	0.00859646	0.0109109	0	0.00562076	0.249297
B15	0.0626221	0.0126723	0.000686414	0.011933	0.000158403	0.00348487	0.00443529	0.163525	0.095042	0	0	0	0.00137283	0	0.127673	0.0101906	0.00248165	0.0354295	0.0305718	0.00374888	0.0428745	0.111886	0.0126723	0.135224
B16	0.0357248	0.269466	0.00143784	0.0285725	0.000553016	0	0.00173278	0.00954874	0.175675	0	0	0.000147471	0.0257337	0.000147471	0.0179546	0.0463796	0.00361304	0.00346557	0.0201298	0.0228211	0.0943814	0	0.0034287	0.175122
B17	0	0.144377	0.0283789	0	0	0	0	0	0.257893	0	0	0	0	0	0	0.00283789	0	0.00425683	0	0.00461156	0	0	0	0.371054
B18	0.0188913	0.105296	0.0195107	0.00557448	0	0	0	0.00665841	0.310932	0.00991019	0.00154847	0	0.0267885	0	0	0.00449055	0.00201301	0	0.00185816	0.00092908	0	0	0.00216785	0.104212
B19	0.0292449	0.0199539	0	0.0554967	0.00143418	0.000311779	0.00816861	0.0412172	0.273991	0	0.000498846	0	0.00174596	0	0.0196421	0.00835568	0.0106005	0.0447715	0.0256906	0.00486375	0.223047	0	0.000685914	0.0677184
B2	0.0224656	0.0196781	0.00384934	0.018749	0	0.00033184	0.0398208	0.0648084	0.200664	0.000398208	0.000199104	0	0.0016592	0	0.0353078	0.00275427	0.00162602	0.0215032	0.0378961	0.00441347	0.248515	0.113722	0.00720093	0.0408163
B21	0.0210265	0.0923011	0.00104234	0.0265617	0.00319891	0	0	0.0193013	0.267522	0.000143771	0	0	0.189562	0	0.0153116	0.023255	0.0134785	0.0120049	0.128783	0.022644	0.0450004	0	0.0010064	0.0981238
B22	0	0.640033	0	0	0	0	0	0	0.232643	0	0	0	0	0	0	0.00776653	0	0	0.00164745	0	0.00164745	0	0.000470699	0.0936691
B26	0	0.133181	0.349376	0	0	0	0	0	0.254138	0.0218997	0.0236822	0.0603514	0.0272473	0.004329	0	0	0	0	0	0	0	0	0	0.0725745
B27	0.0138321	0.453184	0.00139139	0.012768	0	0	0	0.00785726	0.155999	0	0	0	0.00417417	0	0.00261909	0.00384678	0.0567196	0.0135865	0.00139139	0.00409232	0.0368309	0	0	0.106973
B28	0.0103721	0.220942	0.00802601	0.00197563	0	0	0.000576227	0.0522308	0.304947	0	0.00312809	0.000246954	0.0016052	0	0.000164636	0.035191	0.0208265	0.00551531	0.00164636	0.00428054	0.0211146	0	0.0231725	0.158586
B29	0.0319338	0.0100532	0.0218805	0.0390302	0	0.00236546	0	0	0.00591366	0	0	0	0	0	0	0	0	0.0201064	0	0.0218805	0.00827912	0	0.00236546	0.745713
B3	0.058193	0.0145482	0	0.0796325	0.0130168	0.00382848	0.17611	0.0352221	0.017611	0	0	0	0	0	0.0206738	0	0.149311	0	0	0.0206738	0.032925	0	0	0.032925
B4	0.00404412	0.0721507	0.0379596	0.177757	0.0159467	0.0019761	0.128125	0.0303309	0.0149357	0	0	0	0.000551471	0	0.0316176	0.00643382	0.0279412	0.00409007	0.029136	0.017739	0.0573529	0.0073989	0.0257353	0.19807
B5	0.0354284	0.0182391	0	0.0230941	0	0	0.00406771	0.0684949	0.00118095	0	0.000918515	0	0.000918515	0	0.0324104	0.00393649	0.0202073	0.0165333	0.00839785	0.0149587	0.299173	0.0784674	0.0015746	0.209815
B6	0.0311558	0.296734	0.00703518	0.0258794	0	0	0	0.00527638	0.257789	0	0	0	0.0120603	0	0.00778894	0.0040201	0.00175879	0	0.00150754	0.00301508	0.161809	0	0.00125628	0.104271
B7	0.0372949	0.36002	0.0131775	0.0358031	0	0	0.0014918	0.00198906	0.16186	0	0.00198906	0	0.00174043	0.00298359	0.00546992	0.00944804	0	0.00522128	0.077822	0	0.0591745	0.00969667	0.00497265	0.153655
B9	0	0.50915	0	0.000391428	0.00156571	0.000684999	0.0213328	0.000684999	0.421274	0	0	0	0	0	0	0.00440356	0	0.00146785	0	0.000880712	0.0063607	0	0	0.011645
H1	0.013689	0.0359735	0	0.0303069	0	0.00560295	0.0257227	0.00388387	0.260601	0	0.00623965	0	0.00929581	0	0.0117153	0.026232	0.0232395	0.0106965	0.0025468	0.00808608	0.0601044	0	0.000573029	0.172673
H10	0.00297092	0.00896989	0.00314232	0.0357653	0.00268525	0	0.000514198	0.0769582	0.0259955	0.00194252	0.0167971	0	0.00159973	0.0243958	0.05022	0.000457065	0.00114266	0.00428498	0.0145689	0.0211392	0.0318231	0.00131406	0.0260527	0.248929
H11	0	0.0249123	0.747186	0	0	0	0.00442886	0	0.00387525	0	0	0	0	0.00202989	0.000553608	0	0	0	0	0	0.013102	0	0	0.0145783
H12	0.0127155	0.00152585	0.00231704	0.0661769	0.00118678	0.00310822	0.053631	0.00486013	0.0838655	0.0192145	0.0215315	0.0284261	0	0.0265612	0.021362	0	0	0.00220401	0.00412546	0.0098898	0.214128	0.138683	0.0218706	0.120825
H13	0	0.990995	0	0.00018303	0	0	0.000549089	0	0.0006223	0	0	0	0.000549089	0	0.000219635	0	0	0	0	0.000732118	0	0	0	0.0018669
H14	0.0009006	0.673182	0	0.00857238	0.00290193	0.011074	0.00223482	0.00396931	0.0177785	0.0109406	0.0048032	0.00190127	0.000466978	0.00500334	0.0103402	0.000233489	0	0.0003002	0.000933956	0.00156771	0.132288	0	0.00176785	0.0404603
H15	0	0.516952	0	0.00560381	0.05884	0	0	0	0.00364248	0.00728495	0	0.00168114	0.240403	0	0	0	0	0	0	0	0.00392267	0.00140095	0	0.00448305
H16	0.00348895	0.018857	0	0.168217	0	0	0.0157834	0.021266	0.10226	0.00141219	0.0927064	0.0198538	0.0157003	0.014205	0	0.00456887	0.0196046	0.00539957	0.00797475	0.0178601	0.105499	0.00988536	0.00548264	0.094534
H17	0	0.212796	0	0.196682	0.0146919	0	0	0	0.0255924	0	0	0.0374408	0.150711	0	0	0.0924171	0.0137441	0.0511848	0.0175355	0.0056872	0.00189573	0	0.00473934	0.0180095
H18	0.00228833	0.105478	0	0.0868135	0.000357551	0.000429062	0.0020738	0.0111556	0.00293192	0.0110841	0.0266018	0.0140875	0.00686499	0.00629291	0.0420481	0.00171625	0	0.0276745	0.124857	0.0263873	0.072869	0.0703661	0	0.0469108
H19	0.0188773	0.0712295	0	0.159545	0.00215646	0.000431292	0	0	0.224869	0	0	0.00026541	0.0425652	0	0.000398116	0.00593856	0.067746	0	0.168038	0	0	0	0	0.145743
H20	0.00634259	0.00273687	0	0.139732	0.0323211	0.0289543	0.28357	0.0563448	0.05313	0.000130327	0.0555411	0.00619054	0.00351883	0.00445284	0.0124245	0.0123594	0.00375777	0.00473522	0.00258482	0.0221556	0.0528694	0	0.0048221	0.0990921
H21	0.013963	0.0430897	0.000781926	0.00407719	0.0872406	0	0.0145215	0.0872686	0.00145215	0.000195482	0.00013963	0.000111704	0.0013963	0	0.0227596	0.00536178	0.0224245	0	0	0.0191293	0.000111704	0	0.0142702	0.33768
H22	0	0.0156065	0	0.138124	0.0842102	0	0.141996	0	0.00230551	0	0	0	0.00174391	0.000561598	0.0501596	0.000502483	0.000443367	0.0158134	0.0806042	0.0311244	0	0	0.0129759	0.18716
H23	0.022962	0.120505	0	0.162918	0.00704168	0.000387803	0	0.0181451	0.0167367	0.000857248	0.00338817	0.00581704	0.00279626	0.0122464	0.0286566	0.000265339	0	0.0121648	0.0669266	0.0175532	0.179716	0.0887047	0.008797	0.0828061
H24	0.000215471	0.00316024	0	0.0300223	0.000359118	0	0.000502765	0.00825971	0.145084	0.057818	0.0474754	0.00143647	0.000861883	0.0494865	0	0.0122818	0	0	0.0015083	0	0.0925088	0.019536	0	0.0237736
H25	0.0172643	0.00789435	0.0615317	0.108012	0.000959126	0	0.000811569	0.013686	0.16995	0	0	0.000258226	0.072082	0.00162314	0.0489892	0.000221337	0.0110668	0.000516453	0.0606463	0.0172274	0.000811569	0	0.0380699	0.0697211
H26	0.00191971	0.033482	0	0.147761	0.0712552	0.0584383	0.17108	0.107899	0.0278358	0	0	0	0	0.000959855	0.00101632	0	0.0137203	0.0143414	0.0198182	0.0221896	0.000395235	0	0.00530744	0.206651
H27	0.00235443	0.0701734	0	0.0994602	0.00700586	0.000287125	0	0	0	0	0	0.101872	0.0195245	0	0.00126335	0.0245205	0	0	0	0.000746526	0.186	0.0316412	0.0153899	0.122315
H28	0	0.0446493	0.00152938	0.00237903	0.0218361	0.0637665	0.224181	0.0339862	0.141212	0	0.0463061	0.0164408	0.00514041	0.0211989	0.0166107	0.00926123	0.0258295	0.00943116	0.0103233	0.00352606	0	0.0329241	0.00713709	0.194613
H29	0	0.0450552	0	0.213374	0.02695	0.146444	0.053811	0	0.000742016	0.00854802	0.00237445	0	0.00127627	0.00477858	0.0522082	0	0.00109818	0.0171554	0.0389707	0.0536032	0.00109818	0	0.0214888	0.157307
H30	0.00107134	0.0848345	0.00892786	0.173042	0.000158718	0	0	0.0698754	0.168955	0.0384493	0.0186493	0.00515832	0.00392826	0.0143639	0	0.0181335	0.0226569	0.00138878	0.0554718	0.0126577	0.00369018	0	0.0111102	0.162051
H31	0.00977386	0.0918615	0.00204421	0.131021	0.10253	0.0299604	0.12623	0.0902006	0.00044717	0.00134151	0.000319407	0	0	0	0.0126485	0.00198032	0	0.0109237	0.0191644	0.025297	0.0891146	0.0474	0.00485499	0.0220391
H32	0	0.0974009	0.00671862	0.00211157	0.0115944	0	0.0449188	0.00395439	0.00871502	0	0.00740968	0.125235	0.0551311	0.0312128	0.00971321	0.00153569	0.00249549	0	0.0114792	0.000921411	0	0	0.000575882	0.160402
H33	0.017337	0.0125005	0.0166673	0.152126	0.0242569	0.02794	0.114774	0.0420403	0.0069199	0	0.00137654	0.00059526	0.00230663	0.00115332	0.0218758	0	0	0.0131329	0.0479557	0.0347855	0.172105	0	0.000669668	0.0847502
H34	0.00490945	0.15492	0.00283657	0.0796422	0.0114554	0.000763692	0.103862	0.0343661	0.175213	0	0	0	0	0.0102553	0.00229108	0.0309841	0.0438577	0.00294567	0.0130919	0.00458215	0.00872791	0.00643683	0.0103644	0.17434
H35	0.00786868	0.0468732	0	0.0929558	0.0115583	0.0678438	0.154249	0.0195399	0.0424683	0.000489439	0	0	0	0	0.0044426	0.00101653	0.0113701	0.00553443	0.0104665	0.00850872	0.0633636	0	0.0132149	0.122548
H36	0	0.72331	0.000748589	0	0	0	0.00149718	0	0.00115168	0	0	0.101347	0.0756075	0	0	0	0	0	0	0	0	0	0	0.000921341
H37	0.0055371	0.0029699	0	0.162539	0.0937783	0	0.0138931	0	0.00991644	0.0164099	0.00543642	0.00347327	0.00196315	0.00493305	0.0524514	0.00261754	0	0.00307057	0.00669486	0.0350347	0.0524514	0.0257727	0.00317125	0.0869324
H38	0	0.249873	0.0866323	0.022881	0.00117612	0	0.0289754	0.00700329	0.00312742	0	0.069926	0.0230146	0.0319692	0.114485	0.000908824	0	0	0.000694983	0.00253936	0.000534602	0	0	0.000507872	0.243591
H39	0.030878	0.0557823	0.0090867	0.0709688	0.00328131	0.000294476	0	0.00740398	0.219259	0.00466956	0.00109377	0.00530058	0.0924656	0.0156493	0.0124101	0	0.0294056	0.00206134	0.00837155	0.00100963	0.0848092	0.030878	0.00416474	0.163561
H40	0.00763705	0.0409035	0	0.0416154	0.00278299	0.016795	0.046243	0	0.273477	0.0759174	0.00378616	0.00488642	0.00288007	0.00647207	0.0194809	0.00110025	0	0.00229759	0.000647207	0.000258883	0.0248851	0	0	0.317132
H41	0.00994318	0	0	0.0596591	0.016572	0	0.451705	0.0397727	0.0217803	0	0	0	0	0	0.0118371	0	0	0.016572	0	0.0255682	0.122633	0.0293561	0	0.0213068
H43	0.00593057	0.200352	0	0.154978	0	0	0	0.11836	0.00313313	0	0	0.00428008	0.00861611	0.0012029	0.00682575	0.00193023	0	0.00693765	0.0276667	0.0121968	0.149383	0.0128962	0.0103505	0.0126164
H44	0.00426977	0.153582	0	0.00365518	0.00433447	0	0.044218	0.0108685	0	0	0	0	0.00718098	0	0.000420508	0.00122918	0.00109979	0.00326702	0	0.00119683	0.164936	0	0.0460294	0.360666
H45	0.00444805	0.0512311	0.0134488	0.130668	0.0191004	0.0279442	0.238677	0.0337528	0.00960255	0.000235485	0.0020147	0.000392475	0.0068029	0.000392475	0.00264266	0.00434339	0.00695989	0.00379392	0.0148094	0.0185771	0.036945	0	0.0108323	0.173291
H46	0.00155538	0.225422	0	0.126763	0.0894878	0.00134084	0.198257	0.00120676	0.0381872	0.00547064	0.00882274	0.00152856	0.0202467	0.0028694	0.00050952	0.000268168	0.00938589	0.0049343	0.0241083	0.00678466	0.126629	0.00227943	0.00219898	0.0484044
H47	0.0186374	0.0611432	0.000296503	0.188237	0.0769638	0	0	0.00548531	0	0	0	0.00112248	0.000931868	0	0.0248216	0.00353686	0.0335684	0.0144016	0.0830209	0.0425694	0	0.0809878	0.00330389	0.193024
H48	0.013967	0.0543261	0	0.274714	0	0.0333757	0.0865681	0.0107473	0.0068021	0	0	0.00535099	0.00208598	0.00970434	0	0.0874751	0.0624433	0.00117903	0.00897878	0.0594504	0.00371848	0	0.00349175	0.176038
H49	0.00258425	0.131952	0	0.157303	0.00511681	0	0	0.0512198	0.025584	0	0	0.0610141	0.0401333	0.0319671	0.000982014	0.0035921	0	0.00356626	0.00276514	0.000361795	0.128411	0.0105954	0.0444232	0.111226
H50	0.0268419	0.0264859	0.000474552	0.0921521	0.000385574	0	0.0867837	0.00780045	0.161526	0.0881481	0.0451714	0.00557599	0.000800807	0.0160458	0.0163424	0.00118638	0.00474552	0.0060802	0.0171432	0.00800807	0.131036	0	0.00409301	0.143077
H51	0.00530615	0.0213854	0.00299074	0.127669	0.0834191	0.0794958	0.0912336	0	0	0	0	0	0.00228325	0	0.0834834	0.00244404	0	0.00672112	0.0226717	0.062291	0.029425	0	0.0344739	0.0684011
H52	0.0365313	0.118817	0.072068	0.122977	0.0147391	0	0.107243	0.0164572	0.0302016	0	0.00415951	0.00235103	0.0022606	0.00406908	0.0164572	0.00253187	0.00840944	0.0118456	0.0930464	0.00144679	0.0052446	0.00244145	0.000994665	0.274256
P1	0.0201366	0.137231	0	0.0484343	0	0.0798368	0.00754014	0.0143706	0.220172	0.0188947	0	0.00159674	0.0153464	0.000443538	0.00984654	0.0301606	0.0164996	0.000798368	0.0212898	0.00248381	0.00505633	0.00186286	0.00487891	0.0466602
P10	0	0.978414	0.00569074	0	0	0	0.000588697	0	0.00490581	0	0	0	0	0	0	0	0	0	0	0	0	0	0.000588697	0.00313972
P11	0.00367665	0.199274	0.00843179	0.0766704	0.00049022	0.0103436	0	0.0251973	0	0.000931418	0	0	0.110398	0.00137262	0.0105888	0.00519633	0	0.0118633	0.0126477	0.00730428	0.138438	0.0505417	0	0.0180401
P13	0.00347675	0.338114	0	0.00912647	0.000869187	0	0.065189	0.0425902	0.387223	0	0	0	0.00738809	0	0	0.00478053	0.0173837	0	0	0.00521512	0	0	0.000869187	0.0721425
P14	0.0192864	0.0135005	0	0.0265188	0	0.00867888	0.332932	0.101736	0	0	0	0	0	0	0	0.00578592	0.00867888	0	0.00385728	0.00578592	0.00554484	0.00795564	0.0072324	0.213597
P16	0.0100859	0.167165	0.00280164	0.103661	0	0	0.00803138	0.00579006	0.124767	0	0	0	0.00448263	0	0.0070975	0.0366081	0	0.00186776	0.0252148	0.0104595	0.0326858	0	0	0.31808
P17	0	0.377619	0.0322017	0.00384186	0	0	0	0.000279408	0.199776	0	0	0	0.000977927	0	0	0.00216541	0.00223526	0.00272422	0	0.00146689	0	0	0.000488963	0.321249
P18	0	0.74916	0	0.00152641	0.000610563	0.00213697	0	0.00366338	0.110715	0.000407042	0	0	0.00661443	0	0	0.00172993	0	0	0	0	0	0	0	0.0774397
P19	0.0259245	0.0202059	0.00762486	0.131148	0.00914983	0.0053374	0.00762486	0.0350743	0.176897	0	0	0	0.00571864	0	0.0236371	0.0053374	0.00457491	0.0148685	0.0396493	0.00381243	0.295463	0	0	0.0404117
P21	0.0183641	0.0725692	0	0.0499468	0.00434705	0	0	0.0411639	0.192867	0	0	0	0.189319	0	0.0137509	0.026171	0.0274131	0.0292761	0.123581	0.0247516	0.0600603	0	0.00266146	0.0936835
P22	0	0.920056	0	0.000388078	0	0	0	0	0.0356256	0	0	0	0.0014747	0	0.000155231	0.00194039	0	0	0	0.00178516	0.00131947	0.000931388	0	0.00923626
P26	0	0.0612245	0.805295	0	0	0	0.000413679	0	0.0608108	0.00441258	0.0212355	0.00303365	0.0213734	0	0	0	0	0	0	0	0	0	0.000689465	0.0164093
P27	0.0141031	0.713089	0	0.00617012	0	0	0.012781	0	0.00352578	0	0	0.00220361	0.00881446	0	0	0	0.0304099	0.0163067	0	0	0.023799	0.00176289	0.00132217	0.0506831
P28	0.0099142	0.203082	0.00781697	0	0	0	0	0.0350493	0.408484	0	0.00343184	0	0	0.000158881	0	0.0259612	0.0106451	0.00282809	0	0.00158881	9.53289e-05	0	0.0234827	0.167207
P4	0.00112319	0.0657971	0.0276812	0.218877	0.0386957	0.000724638	0.157065	0.0337681	0.0106884	0	0	0	0.000362319	0	0.0366304	0.00336957	0.0172464	0.00583333	0.0483696	0.0182246	0.0403986	0.00514493	0.0192029	0.120761
P5	0.00767974	0.560621	0.0153595	0.0720588	0	0	0.00310458	0.0119281	0	0	0	0	0.00620915	0	0.00931373	0	0.00964052	0.00620915	0.00147059	0.0114379	0.118954	0.00277778	0	0.0996732
P6	0.0260448	0.21978	0.00588388	0.0480228	0	0	0	0.0121139	0.238816	0	0	0	0.0150558	0	0.00597041	0.0134983	0.00398027	0.00873929	0.00571082	0.00432638	0.110323	0	0.003115	0.16622
P7	0.0227913	0.27267	0.0111284	0.0507824	0	0	0.00354748	0.00481096	0.16435	0	0	0	0.00281854	0.000534551	0.00267276	0.00485956	0.00685198	0.00865001	0.0965108	0.00121489	0.0737681	0.019827	0.00626883	0.215035
P9	0.000623004	0.386341	0.00210264	0.00397165	0	0	0.0190016	0.00171326	0.525894	0	0	0	0.00747605	0	0.000389378	0.0038159	0	0	0.00070088	0	0.00957869	0.000623004	0.00109026	0.0101238
T1	0.0414757	0.0383822	0	0.0649633	0.00653071	0.0346013	0.028758	0.0233731	0.180568	0.0143217	0	0.00561412	0	0	0.0388405	0.00378093	0.0199358	0.0176444	0.00446838	0.0297892	0.0928048	0.0091659	0	0.108158
T10	0.00194115	0.00148141	0	0.025848	0.000715161	0	0	0.0499591	0.246016	0.0453617	0.0734062	0	0.00301389	0.0386187	0.0101144	0.00148141	0	0	0.00367797	0.00408664	0.0571618	0.00296281	0.0041888	0.155445
T11	0	0.00408055	0.832863	0	0.000696679	0	0	0.000298577	0.00421325	0	0	9.95256e-05	0.000563978	0	0.00109478	0	0	0	0.000530803	0	0.000199051	0	0.000132701	0.00408055
T12	0	0.0140533	0.0130574	0.003541	0	0.00874184	0.00542215	0	0.0927299	0.159234	0.00730331	0.0119509	0.00697134	0.00265575	0.00254509	0	0.00298772	0	0	0.00199181	0.0287706	0.108554	0	0.084984
T13	0	0.87388	0	0.00273559	0.00320724	0	0.0704651	0	0	0	0	0	0.00103764	0	0.00264126	0	0.00103764	0	0.000471654	0	0	0	0	0.0085841
T14	0.000601426	0.0152505	0.00352264	0.00588539	0	0.00700232	0.00343672	0.00420998	0.161096	0.205129	0.0267205	0.00567059	0.00158948	0.0550735	0.00652977	0	0	0.000515508	0	0.000988057	0.161182	0	0.000730303	0.115302
T15	0.00788995	0.396318	0	0.00121384	0.204127	0	0	0	0.000809225	0.00283229	0	0.0103176	0.310136	0	0	0	0	0	0	0	0	0	0	0.00161845
T16	0.000424476	0.123849	0	0.00228564	0	0	0	0	0.336871	0	0.16659	0.0131261	0.0428721	0.0417292	0	0.000718344	0.000195912	0	0.000293868	0.000195912	0.091295	0.0105792	0.00202442	0.0580879
T17	0	0.245076	0.00955913	0.0635352	0.00626288	0	0	0	0.00552122	0.000576844	0	0.00857025	0.550721	0	0	0.0285126	0.00651009	0.0124433	0.00988875	0.0013185	0	0.000329625	0.000824063	0.0323857
T18	0.00138999	0.0204527	0	0.0210485	0	0	0	0.00317712	0.00873709	0.283956	0.0299841	0.0267077	0.00555997	0.00685068	0.0111199	0.00307784	0	0.00685068	0.0293884	0.00367355	0.0267077	0.075556	0	0.0468626
T19	0.00841422	0.350939	0	0.06298	0.000836353	0	0	0	0.168386	0.000177408	0	0.0179182	0.0206301	0.00321869	0.000177408	0.00141927	0.0192615	0	0.0440733	0	0	0.000177408	0	0.211167
T20	0.00767132	0.00355886	0.000395429	0.117126	0.0274428	0.0385148	0.214757	0.056665	0.105817	0	0.0684487	0.00616869	0.0136423	0.00446835	0.0103207	0.00869943	0.00395429	0.00201669	0.00245166	0.0178338	0.0775436	0	0.00545692	0.0928071
T21	0.0160398	0.0499484	0.0015008	0.0015008	0.0865772	0	0.0189945	0.0767752	0	0	0	0	0	0	0.0284213	0.00426789	0.0197449	0	0	0.0183848	0	0	0.00680049	0.293781
T22	0	0.0602385	0.0016538	0.101433	0.04781	0	0.209281	0	0.00546256	0.000751729	0	0.00095219	0.00120277	0.00175403	0.0728676	0.000451037	0	0.00711637	0.0394407	0.0228024	0	0	0.00255588	0.209632
T23	0.0103547	0.0892267	0	0.078872	0.00385547	0	0	0.00418594	0.19002	0.0298524	0.0627892	0.0315047	0	0.0410883	0.00484688	0	0	0.00220313	0.0106852	0.00561798	0.199053	0.00660939	0.000991408	0.0534259
T24	0	0.000488162	0	0.00268489	0.000174344	0	0	0.000209212	0.104781	0.248998	0.0194916	0.00428885	0.000488162	0.0154468	0	0.00265002	0	0	0.000139475	0	0.0240594	0.00292897	0	0.205098
T25	0.0275872	0.0116205	0.0565011	0.0399854	0	0.000365999	0.000960747	0.0262147	0.323589	0	0	0	0.0259402	0.00173849	0.0414494	0.000548998	0.00873822	0	0.0302406	0.0146857	0	0	0.0335346	0.0607558
T26	0	0.0403262	0	0.0267331	0.0335297	0.215224	0.3686	0.124604	0.0120072	0	0	0.000906208	0	0	0.00181242	0	0	0.0215224	0.015179	0.00815587	0.0285455	0	0	0.0260535
T27	0.000258712	0.0772155	0	0.00461701	0.000258712	0	0.000119405	0	0	0	0	0.176421	0.19873	0	0	0.00131346	0	0	0	9.95045e-05	0.139764	0.0043981	0.00750264	0.0289359
T28	0	0.0107202	0.00178394	0.000181698	0.00191609	0.00839115	0.0592666	0.00302279	0.393079	0	0.0750743	0.0423522	0.00404691	0.0265775	0.00102412	0.000528576	0.00285761	0.000594648	0.000842418	0.000313842	0	0.0611331	0.00041295	0.161067
T29	0	0.0132745	0	0.0820005	0.0060318	0.066921	0.0162447	0	0.00491226	0.481539	0.0081338	0	0.0283769	0.00902486	0.0174328	0	0.000411259	0.00614604	0.0155593	0.0210656	0.00050265	0	0.00315299	0.0656873
T30	0	0.0288306	0.00102492	0.0169681	0	0.00015184	0.0006643	0.0100025	0.190502	0.522748	0.0707575	0.0116917	0.0054093	0.0416422	9.49001e-05	0.00163228	0.00248638	0.00036062	0.00501072	0.000873081	0.0178033	0	0.00043654	0.0509993
T31	0.0034057	0.366996	0	0.072667	0.043236	0.0233117	0.0997851	0.0768376	0.000819553	0.00251329	0.000528156	0.000218547	0.000218547	0	0.0112916	0.000582793	0	0.00446201	0.00693888	0.0147155	0.079187	0.0370802	0.0028229	0.0197603
T32	0	0.72795	0	0.00202904	0.00187052	0	0.0214634	0.00076089	0.00529453	0	0.0033606	0.0210513	0.00773572	0.00117304	0.00317038	0.000475556	0.0016486	0	0.00332889	0.000380445	0	0	0	0.0198466
T33	0.0135384	0.02063	0.0114202	0.188617	0.0110518	0.0338	0.177012	0.038497	0.0209983	0	0.0092098	0.00543378	0.00755204	0.00414441	0.0163934	0	0	0.0093019	0.02063	0.0148278	0.191103	0	0.000552588	0.0687972
T34	0.0126632	0.115441	0.00186512	0.0640031	0.00657701	0	0.0705802	0.0520271	0.22725	0	0	0	0	0.0144302	0.00245411	0.0130559	0.0272897	0.00117797	0.0185531	0.00176696	0.0178659	0.0160008	0.0107981	0.169824
T35	0.0120052	0.0654707	0	0.0607067	0.00612512	0.0755975	0.105597	0.0181031	0.100479	0.000517232	0.000245005	0	0	0.000245005	0.00421952	0.00193281	0.0071868	0.00503621	0.00922851	0.00315784	0.140497	0	0.010753	0.117738
T36	0	0.367183	0.00126761	0	0	0	0.000704225	0	0.0338028	0	0.00676056	0.102113	0.366197	0.00394366	0	0	0	0	0	0	0	0	0	0.00183099
T37	0.00680687	0.00555466	0.000321079	0.14776	0.0716648	0	0.0146733	0	0.0245946	0.0558998	0.00783432	0.003275	0.00253652	0.00417402	0.0383689	0.00269706	0	0.00125221	0.00465564	0.0306951	0.0549366	0.0305025	0.00664633	0.0658533
T38	0	0.154799	0.0532747	0.0299206	0.00199852	0	0.0186718	0.0111917	0.00565294	0	0.0964997	0.0205562	0.0289499	0.0981557	0.00371153	0	0	0.000399703	0.00479644	0.000399703	0	0	0	0.31411
T39	0.0279286	0.0272304	0.0839022	0.017339	0.00162917	0	0	0.00461598	0.234407	0.0094647	0	0.00628394	0.0366951	0.00430566	0.00694337	0	0.00705974	0.00360745	0.000930954	0.000581846	0.129286	0.0369666	0.00570209	0.17308
T40	0.00197055	0.00117168	0.000292919	0.0128618	0.000745613	0.0119831	0.00932016	0	0.102708	0.298485	0.00154448	0.00143797	0.000665726	0.00471334	0.00428727	0.000718984	0	0.00103853	0.000239661	0	0.00631108	0	0.000106516	0.265864
T41	0.0316623	0.0134565	0	0.0873351	0.0240106	0.00184697	0.353826	0.0316623	0.046438	0	0	0	0	0	0.0105541	0	0	0.00316623	0.0197889	0.021372	0.231398	0.0556728	0	0.0189974
T43	0.00232429	0.124737	0	0.08456	0	0	0	0.0366722	0.080059	0	0	0.371813	0.00276702	0.00560782	0.00221361	0.000332042	0	0.00103302	0.0057554	0.001734	0.0979893	0.00748939	0.00261944	0.0182254
T44	0	0.138032	0	0.00230267	0	0	0.0246898	0.00524498	0	0	0	0	0.12217	0	0	0.00166304	0	0	0	0.00230267	0.169374	0	0.00754765	0.338109
T45	0.00190741	0.126568	0.00808224	0.117193	0.0123173	0.0184598	0.130189	0.0173607	0.102418	0.00375016	0.00268331	0	0.0139661	0.000387948	0.00103453	0.000905211	0.00488168	0.000808224	0.00539894	0.00863184	0.069184	0	0.00190741	0.100349
T46	0.0024198	0.335601	0.0002289	0.0510121	0.0418561	0.000981001	0.108891	0.0026487	0.204604	0.0429679	0.012753	0.0016677	0.0180177	0.000588601	0.0003597	0.0002943	0.00454531	0.00503581	0.0134397	0.0028449	0.0642229	0.000654001	0	0.0224976
T47	0.0201584	0.172066	0	0.112851	0.0730742	0	0	0.00485961	0.00179986	0	0	0.00287977	0.00827934	0	0.0196184	0	0.050216	0.0134989	0.0590353	0.0514759	0	0.0781138	0	0.190785
T48	0.00113927	0.00280649	0	0.0423474	0.00027787	0.0247583	0.00166722	0.0307603	0.000805824	0.000111148	0	0.0270924	0.0131988	0.0101423	0	0.0129488	0.000889185	0.000583528	0	0.000194509	0.0036401	0	0	0.395132
T49	0.000169005	0.0833531	0	0.0830488	0.00172385	0	0	0.00517154	0.0447862	0	0	0.107014	0.173568	0.0751056	0	0.00310968	0	0.00351529	0.00185905	0.000169005	0.109414	0.0218692	0.0148386	0.0542843
T50	0.00509771	0.015543	0.00039982	0.0234395	0	0	0.0282873	0.00429807	0.148233	0.24339	0.0801139	0.00914588	0.00119946	0.0118447	0.00569744	0.000499775	0.00164926	0.00234894	0.00604728	0.00139937	0.0588235	0	0.000499775	0.179319
T51	0.00464815	0.0253589	0.00194163	0.0573664	0.0171805	0.0256531	0.0241233	0	0	0	0	0	0	0.00947282	0.0124735	0.00276536	0	0.00205931	0.0102965	0.0111791	0.0131796	0	0.00635444	0.179689
T52	0.0305902	0.224273	0.129676	0.0651704	0.00415628	0	0.0638404	0.0121363	0.0408978	0	0.00831255	0.00798005	0.00831255	0.00232751	0.00980881	0.00465503	0.00232751	0.00415628	0.0299252	0	0.00548628	0.00914381	0	0.240565

## Sheet: Figure 2A
Figure 2A Differential abundance between paired tumour and nontumour microbiomes
Taxa	qvalue	Genus	log2fc	Species	oral_bacteria
seq227	1.43103e-09	Hungatella	1.9496	Hungatella	0
seq67	1.30101e-05	Campylobacter	1.27605	Campylobacter rectus	1
seq40	0.000315929	Selenomonas	1.18287	Selenomonas sputigena	1
seq13	0.000282398	Leptotrichia	1.13062	Leptotrichia	1
seq15	0.00520893	Gemella	1.12888	Gemella	1
seq46	0.00112859	Fusobacterium	1.10635	Fusobacterium nucleatum	1
seq210	0.0118539	Lachnoclostridium	1.10039	Lachnoclostridium	0
seq61	0.0247166	Fusobacterium	0.923275	Fusobacterium	1
seq88	0.000472552	Streptococcus	0.890916	Streptococcus sanguinis	1
seq240	0.000104761	Oscillibacter	0.874676	Osillibacter ruminantium	0
seq261	2.31864e-06	Bacteroides	0.865778	Bacteroides nordii	0
seq14	0.0151716	Bacteroides	-1.05981	Bacteroides vulgatus	0
seq3	2.78444e-08	Collinsella	-1.07347	Collinsella aerofaciens	0
seq157	0.000297966	Dorea	-1.17524	Dorea formicigenerans	0
seq126	0.00012314	Parabacteroides	-1.32386	Parabacteroides merdae	0
seq58	4.16168e-06	Blautia	-1.33958	Blautia	0

## Sheet: Figure 2B
Figure 2B Differential abundance between tumour and biopsy microbiomes
Taxa	qvalue	Genus	log2foldchange	Species	oral_bacteria
seq15	2.01708e-05	Gemella	4.16707	Gemella	1
seq49	0	Peptostreptococcus	3.46849	Peptostreptococcus stomatis	1
seq46	0	Fusobacterium	1.98956	Fusobacterium nucleatum	1
seq13	0	Leptotrichia	1.80621	Leptotrichia	1
seq40	0	Selenomonas	1.47123	Selenomonas sputigena	1
seq67	0	Campylobacter	0.840091	Campylobacter rectus	1
seq258	0	Sutterella	-2.60865	Sutterella	0
seq96	0.0365141	NA	-2.86482	unc_Lachnospiraceae	0
seq8	2.01386e-05	Fusobacterium	-5.27136	Fusobacterium mortiferum	0

## Sheet: Figure 2C
Figure 2C Differences in relative abundances based on cancer stages
sample_type	Cancer_stage_short	taxa	N	mean relative abundance	standard deviation	standard error
nontumour	II	F_mortiferum	18	0.0396227	0.0716999	0.0168998
nontumour	II	F_nucleatum	18	0.0084258	0.0190501	0.00449015
nontumour	II	Leptotrichia	18	0.00208582	0.00449498	0.00105948
nontumour	II	Collinsella	18	0.0950137	0.0655198	0.0154432
nontumour	III-IV	F_mortiferum	24	0.042333	0.0788344	0.016092
nontumour	III-IV	F_nucleatum	24	0.0150578	0.030505	0.0062268
nontumour	III-IV	Leptotrichia	24	0.0130423	0.0254679	0.00519862
nontumour	III-IV	Collinsella	24	0.101595	0.0760932	0.0155325
tumour	II	F_mortiferum	18	0.0415395	0.0719141	0.0169503
tumour	II	F_nucleatum	18	0.0393486	0.0942249	0.022209
tumour	II	Leptotrichia	18	0.022137	0.0673397	0.0158721
tumour	II	Collinsella	18	0.0436117	0.0399174	0.00940863
tumour	III-IV	F_mortiferum	24	0.0261928	0.055926	0.0114158
tumour	III-IV	F_nucleatum	24	0.0519149	0.0668912	0.0136541
tumour	III-IV	Leptotrichia	24	0.0939213	0.157999	0.0322515
tumour	III-IV	Collinsella	24	0.0514057	0.0509945	0.0104092

## Sheet: Figure 3
Figure 3 Calculated correlation score in tumour microbiome network
taxa	seq113	seq169	seq380	seq359	seq12	seq1	seq125	seq20	seq454	seq172	seq67	seq386	seq3	seq117	seq322	seq286	seq86	seq101	seq64	seq164	seq475	seq208	seq9	seq2	seq129	seq40	seq7	seq28	seq44	seq116	seq46	seq51	seq8	seq27	seq13	seq24	seq368	seq15	seq65	seq25	seq83	seq75	seq17	seq60	seq362	seq49	seq238	seq230	seq104
seq113	0	0.121712	-0.141531	-0.146788	0.162648	0.0089605	0.0164197	-0.185266	-0.249801	0.13849	0.00076878	-0.10927	0.211859	0.147765	-0.177835	0.37259	-0.0526041	0.0569502	-0.16149	0.00877752	0.0335814	0.0213171	0.125252	0.172007	-0.0453522	0.0730663	-0.0198638	0.182251	0.139998	0.13674	0.278255	-0.166697	0.415389	0.127039	0.0948177	0.0858526	0.0901069	0.074662	0.0872932	0.113944	-0.126332	-0.112522	-0.0836449	0.0830003	-0.129048	0.201183	-0.0918615	-0.0326487	0.171245
seq169	0.121712	0	0.0806307	0.151661	0.137689	-0.0538077	0.315506	0.035844	0.15458	-0.00955703	-0.0913481	0.0948734	-0.0136293	0.17311	-0.0608065	0.0317325	0.0983684	-0.0680154	-0.00203719	0.0438704	0.206556	0.0538901	0.154314	0.0961199	-0.101682	-0.0385211	-0.0081635	0.185884	-0.139269	0.0801167	-0.0675469	-0.0733628	0.376263	0.241934	-0.121686	-0.185919	0.123418	-0.0808373	0.0419946	0.117244	-0.154876	0.310283	-0.0439759	-0.0973523	0.123493	-0.0504156	-0.0309479	-0.0794355	0.314288
seq380	-0.141531	0.0806307	0	0.0893252	-0.139655	0.0751761	-0.164203	0.0792873	0.129943	0.160249	-0.104953	-0.00266863	-0.0666305	-0.0708681	0.363385	-0.117721	0.0579137	-0.156074	-0.101335	0.289275	-0.0546392	-0.209068	-0.138701	-0.0359672	-0.155785	-0.0811288	0.0694344	0.0845989	0.260477	0.0816966	-0.203636	0.108912	0.0237328	0.0778855	-0.195078	-0.0800027	-0.0364396	0.0279696	-0.0345748	0.0806795	-0.128293	-0.0591567	0.214843	-0.0606781	-0.108158	-0.245984	-0.0840385	0.0338798	-0.260867
seq359	-0.146788	0.151661	0.0893252	0	0.242673	0.234384	0.136753	0.201677	0.425433	0.039895	0.0339666	0.721477	-0.33043	-0.223505	0.0895816	-0.111137	0.202638	-0.174369	0.00591224	-0.115056	0.389634	0.274856	0.302187	0.251453	0.0449845	0.055421	-0.0655602	-0.0173036	-0.00400188	-0.0516676	-0.0478616	0.0690088	-0.000975588	0.0616035	0.018555	0.0831992	0.137917	0.0847916	0.278421	0.120818	0.0174087	0.123045	0.291317	0.26034	0.0305977	-0.0478257	-0.0584283	0.0243769	0.0385684
seq12	0.162648	0.137689	-0.139655	0.242673	0	0.29552	0.420224	0.152543	0.156031	-0.00534549	-0.0151522	0.151869	0.0152413	-0.174876	-0.0527638	0.0145546	0.110282	-0.140766	0.228523	-0.00465755	0.323304	0.266665	0.71598	0.478919	0.0457261	0.0811731	-0.0819161	-0.0899116	0.0357035	0.186939	0.094891	0.188912	0.216939	0.0216188	0.00779972	0.201698	0.215707	0.345839	0.144352	0.290994	0.137709	0.169367	0.394189	0.34752	-0.00649995	0.274716	-0.232273	-0.0487294	-0.0103986
seq1	0.0089605	-0.0538077	0.0751761	0.234384	0.29552	0	0.194738	0.115376	0.089701	0.0846421	0.0516765	0.167406	-0.270522	-0.022601	0.0807169	0.102188	0.204339	-0.0303104	-0.00946405	0.0559508	0.385723	-0.102674	0.281453	0.280883	0.0794925	0.0337251	-0.126895	0.110035	-0.0686704	-0.048519	0.0719491	0.234135	-0.00062374	-0.00360316	-0.0226324	0.0490482	0.0403653	0.358463	0.304152	0.417113	0.208206	0.0745495	0.325359	0.488307	-0.212163	-0.0326043	-0.0254285	-0.0515567	-0.313682
seq125	0.0164197	0.315506	-0.164203	0.136753	0.420224	0.194738	0	0.186214	0.0863222	0.0179899	0.165705	0.170507	-0.0495634	0.0544834	-0.0490619	0.100191	0.0938127	0.0219082	0.19742	-0.0839027	0.172907	0.103129	0.446283	0.211152	-0.131318	0.029906	-0.101034	0.0252307	-0.188356	0.291726	0.168469	0.162078	0.178374	0.154668	0.0105698	-0.0986993	0.258832	0.23973	0.214215	0.346359	0.209497	0.433395	0.32164	0.327857	0.108384	0.245636	0.0718716	-0.187257	0.0987165
seq20	-0.185266	0.035844	0.0792873	0.201677	0.152543	0.115376	0.186214	0	0.0280304	-0.0343008	0.0173012	0.241286	-0.363281	-0.0574491	0.0490795	-0.066501	0.0961862	-0.0970961	-0.195914	0.0428279	0.0331961	-0.0295915	0.0658634	0.0222834	0.203528	-0.0886275	0.051613	0.0560475	0.0877012	-0.0875758	0.0814851	0.283312	0.0919783	0.18237	-0.0452153	0.167348	0.250519	0.068229	0.340278	0.103846	0.00228074	0.281732	0.114897	0.233	0.0677793	0.173174	0.00962508	-0.22469	0.00420662
seq454	-0.249801	0.15458	0.129943	0.425433	0.156031	0.089701	0.0863222	0.0280304	0	-0.0253549	0.0116661	0.361385	-0.256204	-0.0746454	0.144229	-0.0847389	0.213779	-0.23222	0.118658	0.126392	0.307502	0.0865308	0.183331	0.229792	-0.0606416	0.187415	-0.0417709	0.0883028	0.0196108	0.0432108	-0.09482	0.0273877	0.0105793	0.0473611	0.0268326	-0.128991	0.0126804	0.0806287	0.148167	0.0455991	-0.00768793	0.108191	0.238471	0.0128633	0.112592	-0.0178212	-0.0806525	-0.0204223	-0.129404
seq172	0.13849	-0.00955703	0.160249	0.039895	-0.00534549	0.0846421	0.0179899	-0.0343008	-0.0253549	0	-0.000776193	-0.0795165	0.175996	0.0834749	0.316265	0.228156	0.0545617	-0.079741	-0.13869	-0.0784648	0.0452182	-0.0182111	0.0789923	0.0511474	-0.203726	-0.261261	-0.255375	0.0991773	0.0963512	-0.20427	-0.19845	0.180724	0.191394	0.0898476	-0.126079	-0.133201	0.0270545	0.188365	0.0896907	0.170163	0.0793722	0.0340088	0.271333	-0.0221784	-0.106997	0.0312258	-0.0526276	-0.0965691	-0.18306
seq67	0.00076878	-0.0913481	-0.104953	0.0339666	-0.0151522	0.0516765	0.165705	0.0173012	0.0116661	-0.000776193	0	0.0836898	-0.153456	-0.057938	0.213933	0.187411	-0.00158938	0.0432471	0.0201844	-0.0477729	-0.0140349	0.269345	0.00270143	-0.0314402	0.100719	0.300948	0.0124916	-0.0904882	0.122774	0.0826886	0.25867	0.0240752	-0.186074	-0.137519	0.393815	0.205928	0.0362017	0.284949	0.197277	0.329552	0.216533	0.107618	-0.0239269	0.186988	-0.119372	0.3437	-0.0502637	0.147624	-0.140293
seq386	-0.10927	0.0948734	-0.00266863	0.721477	0.151869	0.167406	0.170507	0.241286	0.361385	-0.0795165	0.0836898	0	-0.411663	-0.202117	0.052735	-0.119711	0.177737	-0.104887	-0.0597105	-0.163005	0.298296	0.263399	0.279755	0.183192	0.0972166	0.073542	-0.0360908	0.00482103	0.0229812	-0.00441623	0.0397766	0.00721811	-0.0199339	0.0705359	0.0863626	0.0694178	0.025519	0.0674515	0.286788	0.0715024	0.014941	0.0683569	0.0891019	0.254891	0.130756	0.0444256	-0.0875317	-0.0275983	0.053735
seq3	0.211859	-0.0136293	-0.0666305	-0.33043	0.0152413	-0.270522	-0.0495634	-0.363281	-0.256204	0.175996	-0.153456	-0.411663	0	0.203861	-0.166746	0.15768	-0.078755	0.0866729	0.00772064	-0.0549189	-0.0815174	-0.201438	-0.0382323	-0.00107096	-0.244347	0.0467547	-0.16834	-0.0251496	-0.0619568	0.0323454	0.0145906	-0.0878882	0.217789	0.0315821	0.0186115	-0.202086	-0.0243339	-0.0377751	-0.459458	-0.072774	-0.125205	-0.0742849	0.00818104	-0.155304	-0.0127067	-0.0347738	-0.0291712	-0.0543496	0.0746508
seq117	0.147765	0.17311	-0.0708681	-0.223505	-0.174876	-0.022601	0.0544834	-0.0574491	-0.0746454	0.0834749	-0.057938	-0.202117	0.203861	0	-0.323396	0.360084	-0.0564854	0.168948	-0.246243	0.141628	0.0938623	-0.133829	-0.141219	-0.222431	0.105295	0.0728076	0.0300961	0.383315	-0.131484	-0.0332364	-0.016589	0.176859	0.217431	0.0733874	-0.0748278	-0.156124	0.216248	-0.107326	-0.173271	-0.0956117	0.152266	0.14409	-0.0531381	0.0360919	0.181129	0.0337466	0.175277	-0.167547	0.152814
seq322	-0.177835	-0.0608065	0.363385	0.0895816	-0.0527638	0.0807169	-0.0490619	0.0490795	0.144229	0.316265	0.213933	0.052735	-0.166746	-0.323396	0	-0.143893	0.112381	-0.174009	0.0719255	0.0749546	-0.107673	-0.0830867	0.000137548	0.0853826	-0.138357	-0.191094	-0.0425063	-0.153825	0.323658	-0.177697	-0.145863	0.149393	-0.0485051	-0.100843	-0.0161888	0.00756317	-0.183313	0.228056	0.0940786	0.283678	0.153097	-0.117845	0.0937632	0.00870395	-0.161309	0.0411026	-0.251776	0.0415542	-0.472755
seq286	0.37259	0.0317325	-0.117721	-0.111137	0.0145546	0.102188	0.100191	-0.066501	-0.0847389	0.228156	0.187411	-0.119711	0.15768	0.360084	-0.143893	0	0.100719	0.171073	-0.21635	0.115623	0.153341	-0.0518757	-0.0473938	0.0834889	0.0248593	-0.0146289	0.0710512	0.231636	-0.0134021	-0.0247004	-0.0142311	-0.0831804	0.149993	0.0730375	-0.0920899	-0.104512	0.327213	0.142753	0.0951324	0.134923	-0.0455858	0.187068	0.0885262	-0.0162703	0.0164959	0.0437308	0.19975	-0.362514	0.0630169
seq86	-0.0526041	0.0983684	0.0579137	0.202638	0.110282	0.204339	0.0938127	0.0961862	0.213779	0.0545617	-0.00158938	0.177737	-0.078755	-0.0564854	0.112381	0.100719	0	0.341835	0.141724	0.465108	0.127919	-0.160643	0.168893	0.109984	0.124743	-0.0871267	0.256867	0.0282426	-0.0114469	-0.00919639	-0.0611243	0.094988	-0.0221389	0.106656	-0.0237776	-0.188961	-0.106322	-0.0712496	0.186081	0.0630295	-0.140652	0.0326881	0.065294	0.189483	-0.0434164	-0.294616	-0.0608725	-0.282442	-0.117172
seq101	0.0569502	-0.0680154	-0.156074	-0.174369	-0.140766	-0.0303104	0.0219082	-0.0970961	-0.23222	-0.079741	0.0432471	-0.104887	0.0866729	0.168948	-0.174009	0.171073	0.341835	0	0.162482	0.218508	-0.165125	-0.028242	-0.0593441	-0.124967	0.327364	0.057572	0.306388	0.077041	-0.226169	0.0816381	0.107462	-0.136983	-0.242561	-0.0822493	0.149915	-0.0318833	-0.0701248	-0.186506	-0.0450512	-0.112604	-0.101155	0.0539297	-0.0822866	0.0511112	0.248341	-0.17916	0.302115	-0.0546791	0.25319
seq64	-0.16149	-0.00203719	-0.101335	0.00591224	0.228523	-0.00946405	0.19742	-0.195914	0.118658	-0.13869	0.0201844	-0.0597105	0.00772064	-0.246243	0.0719255	-0.21635	0.141724	0.162482	0	0.0462786	0.0229764	0.130494	0.178809	0.189675	-0.0443649	0.0460707	0.0279061	-0.281832	-0.00422872	0.0333064	0.105173	-0.157817	-0.121697	-0.318759	0.0543625	-0.172951	-0.191154	0.00795249	-0.0371354	0.0197295	-0.0543957	-0.122089	0.137067	0.155898	-0.190383	-0.0767806	-0.141953	0.0894268	0.00815654
seq164	0.00877752	0.0438704	0.289275	-0.115056	-0.00465755	0.0559508	-0.0839027	0.0428279	0.126392	-0.0784648	-0.0477729	-0.163005	-0.0549189	0.141628	0.0749546	0.115623	0.465108	0.218508	0.0462786	0	-0.0779991	-0.157858	0.0276774	0.00385855	0.142408	-0.0625698	0.447935	0.0557792	0.265908	0.294599	-0.0497161	0.172972	0.0937137	-0.0268089	-0.0491428	-0.0509707	-0.0175093	-0.143693	0.116222	-0.0404083	-0.0310694	-0.0216577	0.0173411	0.0145247	-0.176589	-0.105443	-0.0599317	-0.19117	-0.204728
seq475	0.0335814	0.206556	-0.0546392	0.389634	0.323304	0.385723	0.172907	0.0331961	0.307502	0.0452182	-0.0140349	0.298296	-0.0815174	0.0938623	-0.107673	0.153341	0.127919	-0.165125	0.0229764	-0.0779991	0	0.0828605	0.330039	0.258555	0.0725615	0.0396365	-0.0877383	0.0651641	-0.109878	-0.034677	0.0609323	0.133252	0.270116	0.0784051	0.00847027	-0.0475975	0.135658	0.288788	0.111914	0.181564	0.122089	0.069918	0.220122	0.355372	0.00931867	-0.00264264	0.020704	-0.100674	-0.00929869
seq208	0.0213171	0.0538901	-0.209068	0.274856	0.266665	-0.102674	0.103129	-0.0295915	0.0865308	-0.0182111	0.269345	0.263399	-0.201438	-0.133829	-0.0830867	-0.0518757	-0.160643	-0.028242	0.130494	-0.157858	0.0828605	0	0.167348	0.0159754	0.149443	0.368367	-0.0691683	-0.164026	0.00473221	0.034383	0.242217	-0.160838	-0.178929	-0.0797136	0.227201	0.523389	0.074172	0.321909	0.163011	0.0798585	0.147371	-0.104826	-0.0508912	0.222659	0.131085	0.53609	-0.0873863	0.475518	0.0582952
seq9	0.125252	0.154314	-0.138701	0.302187	0.71598	0.281453	0.446283	0.0658634	0.183331	0.0789923	0.00270143	0.279755	-0.0382323	-0.141219	0.000137548	-0.0473938	0.168893	-0.0593441	0.178809	0.0276774	0.330039	0.167348	0	0.481471	0.0177314	-0.0368731	0.00672412	-0.0645707	-0.0432215	0.188066	0.0660749	0.252407	0.253022	0.131256	-0.0315772	0.0179436	0.190479	0.23079	0.149091	0.254884	0.259385	0.192092	0.531646	0.32997	-0.00388064	0.0945391	-0.0888122	-0.0971092	-0.0091432
seq2	0.172007	0.0961199	-0.0359672	0.251453	0.478919	0.280883	0.211152	0.0222834	0.229792	0.0511474	-0.0314402	0.183192	-0.00107096	-0.222431	0.0853826	0.0834889	0.109984	-0.124967	0.189675	0.00385855	0.258555	0.0159754	0.481471	0	0.0314167	-0.0813154	-0.09777	-0.140102	-0.135016	0.0607254	0.105239	-0.0985908	0.190816	-0.0452665	-0.0938486	-0.0529608	0.20619	0.207116	0.229593	0.349611	-0.107679	0.0829772	0.475132	0.165328	-0.141964	-0.0612996	-0.0506081	-0.00970623	-0.0364172
seq129	-0.0453522	-0.101682	-0.155785	0.0449845	0.0457261	0.0794925	-0.131318	0.203528	-0.0606416	-0.203726	0.100719	0.0972166	-0.244347	0.105295	-0.138357	0.0248593	0.124743	0.327364	-0.0443649	0.142408	0.0725615	0.149443	0.0177314	0.0314167	0	-0.125451	0.228756	-0.0475933	-0.072951	-0.211686	-0.104499	0.0485776	-0.285297	-0.197659	0.00359251	0.216353	-0.0349342	0.0660772	0.133667	-0.122341	-0.0463707	-0.0616756	-0.0970876	-0.01868	0.213338	0.0311903	-0.0169071	0.130546	0.188137
seq40	0.0730663	-0.0385211	-0.0811288	0.055421	0.0811731	0.0337251	0.029906	-0.0886275	0.187415	-0.261261	0.300948	0.073542	0.0467547	0.0728076	-0.191094	-0.0146289	-0.0871267	0.057572	0.0460707	-0.0625698	0.0396365	0.368367	-0.0368731	-0.0813154	-0.125451	0	-0.123456	-0.0293156	0.0684181	0.18443	0.483235	-0.0276303	-0.14851	-0.0212263	0.531091	0.290091	-0.047159	0.11865	0.0350221	0.0817766	0.0927945	-0.0403417	-0.0114206	0.306361	0.0765855	0.302769	-0.0799411	0.308904	-0.0385959
seq7	-0.0198638	-0.0081635	0.0694344	-0.0655602	-0.0819161	-0.126895	-0.101034	0.051613	-0.0417709	-0.255375	0.0124916	-0.0360908	-0.16834	0.0300961	-0.0425063	0.0710512	0.256867	0.306388	0.0279061	0.447935	-0.0877383	-0.0691683	0.00672412	-0.09777	0.228756	-0.123456	0	0.000353048	0.252355	0.289859	-0.0277087	0.0566769	0.0494784	0.0659492	-0.00283273	0.0541307	-0.263401	-0.31921	-0.0618885	-0.196652	-0.249578	-0.243578	-0.142101	-0.136586	0.0647862	-0.20334	0.00510784	-0.0968347	0.0392578
seq28	0.182251	0.185884	0.0845989	-0.0173036	-0.0899116	0.110035	0.0252307	0.0560475	0.0883028	0.0991773	-0.0904882	0.00482103	-0.0251496	0.383315	-0.153825	0.231636	0.0282426	0.077041	-0.281832	0.0557792	0.0651641	-0.164026	-0.0645707	-0.140102	-0.0475933	-0.0293156	0.000353048	0	-0.179113	0.162418	-0.000112073	0.299284	0.162401	0.240211	-0.0679401	-0.050481	0.301919	-0.0750526	0.128319	-0.123552	0.0389681	0.287868	-0.0621158	-0.0204446	0.0831706	-0.0544557	0.142636	-0.295293	0.118076
seq44	0.139998	-0.139269	0.260477	-0.00400188	0.0357035	-0.0686704	-0.188356	0.0877012	0.0196108	0.0963512	0.122774	0.0229812	-0.0619568	-0.131484	0.323658	-0.0134021	-0.0114469	-0.226169	-0.00422872	0.265908	-0.109878	0.00473221	-0.0432215	-0.135016	-0.072951	0.0684181	0.252355	-0.179113	0	-0.030543	0.169235	0.142303	0.158885	-0.036035	0.0523574	0.208226	-0.156574	0.0412288	0.0332903	0.00630447	0.0110395	-0.290076	-0.197066	0.103473	-0.193715	0.180873	-0.155933	0.0534589	-0.132298
seq116	0.13674	0.0801167	0.0816966	-0.0516676	0.186939	-0.048519	0.291726	-0.0875758	0.0432108	-0.20427	0.0826886	-0.00441623	0.0323454	-0.0332364	-0.177697	-0.0247004	-0.00919639	0.0816381	0.0333064	0.294599	-0.034677	0.034383	0.188066	0.0607254	-0.211686	0.18443	0.289859	0.162418	-0.030543	0	0.0730371	0.133086	0.168199	0.0341786	0.292918	0.0248266	-0.0582616	-0.000128848	-0.132332	0.0243409	-0.0866902	0.00930512	0.131541	0.0442792	0.0683417	0.149633	-0.0195501	-0.0753742	-0.00900907
seq46	0.278255	-0.0675469	-0.203636	-0.0478616	0.094891	0.0719491	0.168469	0.0814851	-0.09482	-0.19845	0.25867	0.0397766	0.0145906	-0.016589	-0.145863	-0.0142311	-0.0611243	0.107462	0.105173	-0.0497161	0.0609323	0.242217	0.0660749	0.105239	-0.104499	0.483235	-0.0277087	-0.000112073	0.169235	0.0730371	0	-0.037411	0.0486809	0.0721758	0.433717	0.30414	0.0900908	0.20202	0.28574	0.164814	0.0635233	0.017684	-0.0592676	0.526901	-0.0540185	0.348166	-0.0202823	0.181892	0.0583179
seq51	-0.166697	-0.0733628	0.108912	0.0690088	0.188912	0.234135	0.162078	0.283312	0.0273877	0.180724	0.0240752	0.00721811	-0.0878882	0.176859	0.149393	-0.0831804	0.094988	-0.136983	-0.157817	0.172972	0.133252	-0.160838	0.252407	-0.0985908	0.0485776	-0.0276303	0.0566769	0.299284	0.142303	0.133086	-0.037411	0	0.148992	0.124169	0.0668039	0.0345262	0.202257	0.0448849	0.101162	-0.10289	0.307715	0.222221	0.226997	0.202236	-0.0465991	0.0145885	-0.0161139	-0.222577	-0.176329
seq8	0.415389	0.376263	0.0237328	-0.000975588	0.216939	-0.00062374	0.178374	0.0919783	0.0105793	0.191394	-0.186074	-0.0199339	0.217789	0.217431	-0.0485051	0.149993	-0.0221389	-0.242561	-0.121697	0.0937137	0.270116	-0.178929	0.253022	0.190816	-0.285297	-0.14851	0.0494784	0.162401	0.158885	0.168199	0.0486809	0.148992	0	0.505726	0.0912181	-0.0266462	0.153437	0.0541433	-0.0745906	0.171396	0.177112	0.137766	0.0688983	0.0800324	-0.131917	0.13332	-0.161543	-0.267179	0.0414792
seq27	0.127039	0.241934	0.0778855	0.0616035	0.0216188	-0.00360316	0.154668	0.18237	0.0473611	0.0898476	-0.137519	0.0705359	0.0315821	0.0733874	-0.100843	0.0730375	0.106656	-0.0822493	-0.318759	-0.0268089	0.0784051	-0.0797136	0.131256	-0.0452665	-0.197659	-0.0212263	0.0659492	0.240211	-0.036035	0.0341786	0.0721758	0.124169	0.505726	0	0.0142512	0.079649	0.241326	0.0399509	0.0213263	0.083927	0.0520011	0.248339	0.0599738	0.0104027	0.159497	0.0769535	-0.0391545	-0.227623	0.0870608
seq13	0.0948177	-0.121686	-0.195078	0.018555	0.00779972	-0.0226324	0.0105698	-0.0452153	0.0268326	-0.126079	0.393815	0.0863626	0.0186115	-0.0748278	-0.0161888	-0.0920899	-0.0237776	0.149915	0.0543625	-0.0491428	0.00847027	0.227201	-0.0315772	-0.0938486	0.00359251	0.531091	-0.00283273	-0.0679401	0.0523574	0.292918	0.433717	0.0668039	0.0912181	0.0142512	0	0.20866	-0.262574	0.146138	0.100619	0.125059	0.148255	0.0122498	-0.0109064	0.212705	-0.00779762	0.304568	-0.191457	0.194091	-0.144551
seq24	0.0858526	-0.185919	-0.0800027	0.0831992	0.201698	0.0490482	-0.0986993	0.167348	-0.128991	-0.133201	0.205928	0.0694178	-0.202086	-0.156124	0.00756317	-0.104512	-0.188961	-0.0318833	-0.172951	-0.0509707	-0.0475975	0.523389	0.0179436	-0.0529608	0.216353	0.290091	0.0541307	-0.050481	0.208226	0.0248266	0.30414	0.0345262	-0.0266462	0.079649	0.20866	0	0.0734011	0.338665	0.101616	0.183498	0.282419	-0.168104	-0.143832	0.337229	0.0425368	0.536251	-0.20374	0.34059	-0.068402
seq368	0.0901069	0.123418	-0.0364396	0.137917	0.215707	0.0403653	0.258832	0.250519	0.0126804	0.0270545	0.0362017	0.025519	-0.0243339	0.216248	-0.183313	0.327213	-0.106322	-0.0701248	-0.191154	-0.0175093	0.135658	0.074172	0.190479	0.20619	-0.0349342	-0.047159	-0.263401	0.301919	-0.156574	-0.0582616	0.0900908	0.202257	0.153437	0.241326	-0.262574	0.0734011	0	0.0323566	0.183749	0.00948847	0.0759941	0.51564	0.245038	0.15945	0.0895713	0.0988796	0.281948	-0.216945	0.248938
seq15	0.074662	-0.0808373	0.0279696	0.0847916	0.345839	0.358463	0.23973	0.068229	0.0806287	0.188365	0.284949	0.0674515	-0.0377751	-0.107326	0.228056	0.142753	-0.0712496	-0.186506	0.00795249	-0.143693	0.288788	0.321909	0.23079	0.207116	0.0660772	0.11865	-0.31921	-0.0750526	0.0412288	-0.000128848	0.20202	0.0448849	0.0541433	0.0399509	0.146138	0.338665	0.0323566	0	0.168403	0.611283	0.362327	-0.0189098	0.18831	0.440777	0.0176898	0.603154	-0.189231	0.174486	-0.287376
seq65	0.0872932	0.0419946	-0.0345748	0.278421	0.144352	0.304152	0.214215	0.340278	0.148167	0.0896907	0.197277	0.286788	-0.459458	-0.173271	0.0940786	0.0951324	0.186081	-0.0450512	-0.0371354	0.116222	0.111914	0.163011	0.149091	0.229593	0.133667	0.0350221	-0.0618885	0.128319	0.0332903	-0.132332	0.28574	0.101162	-0.0745906	0.0213263	0.100619	0.101616	0.183749	0.168403	0	0.191578	0.100536	0.267763	0.106688	0.321627	-0.190522	0.108119	-0.0434743	-0.0771729	-0.183794
seq25	0.113944	0.117244	0.0806795	0.120818	0.290994	0.417113	0.346359	0.103846	0.0455991	0.170163	0.329552	0.0715024	-0.072774	-0.0956117	0.283678	0.134923	0.0630295	-0.112604	0.0197295	-0.0404083	0.181564	0.0798585	0.254884	0.349611	-0.122341	0.0817766	-0.196652	-0.123552	0.00630447	0.0243409	0.164814	-0.10289	0.171396	0.083927	0.125059	0.183498	0.00948847	0.611283	0.191578	0	0.268534	0.091566	0.33063	0.456862	-0.122125	0.31901	-0.131454	0.0417996	-0.255295
seq83	-0.126332	-0.154876	-0.128293	0.0174087	0.137709	0.208206	0.209497	0.00228074	-0.00768793	0.0793722	0.216533	0.014941	-0.125205	0.152266	0.153097	-0.0455858	-0.140652	-0.101155	-0.0543957	-0.0310694	0.122089	0.147371	0.259385	-0.107679	-0.0463707	0.0927945	-0.249578	0.0389681	0.0110395	-0.0866902	0.0635233	0.307715	0.177112	0.0520011	0.148255	0.282419	0.0759941	0.362327	0.100536	0.268534	0	0.186133	0.0754534	0.334082	-0.0698584	0.397146	-0.0408661	0.0772568	-0.312971
seq75	-0.112522	0.310283	-0.0591567	0.123045	0.169367	0.0745495	0.433395	0.281732	0.108191	0.0340088	0.107618	0.0683569	-0.0742849	0.14409	-0.117845	0.187068	0.0326881	0.0539297	-0.122089	-0.0216577	0.069918	-0.104826	0.192092	0.0829772	-0.0616756	-0.0403417	-0.243578	0.287868	-0.290076	0.00930512	0.017684	0.222221	0.137766	0.248339	0.0122498	-0.168104	0.51564	-0.0189098	0.267763	0.091566	0.186133	0	0.231844	0.00656679	0.102278	-0.0104153	0.30138	-0.298323	0.223734
seq17	-0.0836449	-0.0439759	0.214843	0.291317	0.394189	0.325359	0.32164	0.114897	0.238471	0.271333	-0.0239269	0.0891019	0.00818104	-0.0531381	0.0937632	0.0885262	0.065294	-0.0822866	0.137067	0.0173411	0.220122	-0.0508912	0.531646	0.475132	-0.0970876	-0.0114206	-0.142101	-0.0621158	-0.197066	0.131541	-0.0592676	0.226997	0.0688983	0.0599738	-0.0109064	-0.143832	0.245038	0.18831	0.106688	0.33063	0.0754534	0.231844	0	0.187292	-0.0588718	-0.141392	-0.041754	-0.154848	-0.189107
seq60	0.0830003	-0.0973523	-0.0606781	0.26034	0.34752	0.488307	0.327857	0.233	0.0128633	-0.0221784	0.186988	0.254891	-0.155304	0.0360919	0.00870395	-0.0162703	0.189483	0.0511112	0.155898	0.0145247	0.355372	0.222659	0.32997	0.165328	-0.01868	0.306361	-0.136586	-0.0204446	0.103473	0.0442792	0.526901	0.202236	0.0800324	0.0104027	0.212705	0.337229	0.15945	0.440777	0.321627	0.456862	0.334082	0.00656679	0.187292	0	-0.17035	0.327353	-0.00554501	0.0300047	-0.137679
seq362	-0.129048	0.123493	-0.108158	0.0305977	-0.00649995	-0.212163	0.108384	0.0677793	0.112592	-0.106997	-0.119372	0.130756	-0.0127067	0.181129	-0.161309	0.0164959	-0.0434164	0.248341	-0.190383	-0.176589	0.00931867	0.131085	-0.00388064	-0.141964	0.213338	0.0765855	0.0647862	0.0831706	-0.193715	0.0683417	-0.0540185	-0.0465991	-0.131917	0.159497	-0.00779762	0.0425368	0.0895713	0.0176898	-0.190522	-0.122125	-0.0698584	0.102278	-0.0588718	-0.17035	0	0.0932494	0.166967	0.153295	0.336559
seq49	0.201183	-0.0504156	-0.245984	-0.0478257	0.274716	-0.0326043	0.245636	0.173174	-0.0178212	0.0312258	0.3437	0.0444256	-0.0347738	0.0337466	0.0411026	0.0437308	-0.294616	-0.17916	-0.0767806	-0.105443	-0.00264264	0.53609	0.0945391	-0.0612996	0.0311903	0.302769	-0.20334	-0.0544557	0.180873	0.149633	0.348166	0.0145885	0.13332	0.0769535	0.304568	0.536251	0.0988796	0.603154	0.108119	0.31901	0.397146	-0.0104153	-0.141392	0.327353	0.0932494	0	-0.161345	0.256512	-0.0904279
seq238	-0.0918615	-0.0309479	-0.0840385	-0.0584283	-0.232273	-0.0254285	0.0718716	0.00962508	-0.0806525	-0.0526276	-0.0502637	-0.0875317	-0.0291712	0.175277	-0.251776	0.19975	-0.0608725	0.302115	-0.141953	-0.0599317	0.020704	-0.0873863	-0.0888122	-0.0506081	-0.0169071	-0.0799411	0.00510784	0.142636	-0.155933	-0.0195501	-0.0202823	-0.0161139	-0.161543	-0.0391545	-0.191457	-0.20374	0.281948	-0.189231	-0.0434743	-0.131454	-0.0408661	0.30138	-0.041754	-0.00554501	0.166967	-0.161345	0	-0.122731	0.389116
seq230	-0.0326487	-0.0794355	0.0338798	0.0243769	-0.0487294	-0.0515567	-0.187257	-0.22469	-0.0204223	-0.0965691	0.147624	-0.0275983	-0.0543496	-0.167547	0.0415542	-0.362514	-0.282442	-0.0546791	0.0894268	-0.19117	-0.100674	0.475518	-0.0971092	-0.00970623	0.130546	0.308904	-0.0968347	-0.295293	0.0534589	-0.0753742	0.181892	-0.222577	-0.267179	-0.227623	0.194091	0.34059	-0.216945	0.174486	-0.0771729	0.0417996	0.0772568	-0.298323	-0.154848	0.0300047	0.153295	0.256512	-0.122731	0	-0.0372603
seq104	0.171245	0.314288	-0.260867	0.0385684	-0.0103986	-0.313682	0.0987165	0.00420662	-0.129404	-0.18306	-0.140293	0.053735	0.0746508	0.152814	-0.472755	0.0630169	-0.117172	0.25319	0.00815654	-0.204728	-0.00929869	0.0582952	-0.0091432	-0.0364172	0.188137	-0.0385959	0.0392578	0.118076	-0.132298	-0.00900907	0.0583179	-0.176329	0.0414792	0.0870608	-0.144551	-0.068402	0.248938	-0.287376	-0.183794	-0.255295	-0.312971	0.223734	-0.189107	-0.137679	0.336559	-0.0904279	0.389116	-0.0372603	0
seq98	0.0222129	0.113313	-0.208079	-0.137718	-0.0403595	-0.239573	-0.0380691	-0.0132157	-0.0890497	-0.267333	-0.0857257	0.0193647	0.131047	-0.136543	-0.260815	-0.214185	-0.0456831	0.162605	-0.133635	-0.030109	-0.197063	0.0858675	-0.028192	-0.0673329	0.158472	0.0968404	0.0954679	-0.00759257	-0.205789	0.168635	-0.0353001	-0.224701	-0.191307	-0.0074136	0.00265	0.181055	-0.104416	-0.16322	-0.098695	-0.0930096	-0.153173	0.0391272	-0.286981	-0.257152	0.316127	0.0267045	0.123063	0.113146	0.316092
seq76	0.0281823	0.00130759	0.0265315	-0.0433041	0.0666055	-0.126336	0.199152	0.0650487	0.0278487	-0.0664076	-0.048315	0.0865409	-0.284784	-0.226476	0.121851	-0.242062	0.0295019	0.0562546	0.199683	0.0361282	-0.234844	-0.0436731	0.0798108	0.0389843	-0.0704517	-0.0688806	0.0508371	0.0330735	-0.0631657	0.29997	-0.0432071	-0.0999719	-0.0802332	-0.0997874	0.0962365	-0.0389946	-0.0715799	-0.234012	0.123877	0.0278489	-0.0801217	0.076738	0.086127	-0.0918026	0.0522385	-0.0661083	-0.0650315	-0.140491	-0.0171492
seq121	0.211067	-0.0708137	-0.328626	-0.234444	0.0444081	-0.0755234	-0.0122513	-0.0638708	-0.278158	-0.140687	-0.0946524	-0.158943	0.126892	0.0180541	-0.332788	-0.10149	0.0316379	0.105749	0.051253	-0.133659	-0.14943	0.0496941	-0.121392	-0.0374083	0.00612592	0.168499	0.0166734	0.0835562	-0.158774	0.0714844	0.115219	-0.0496182	-0.0995755	-0.0893619	0.0131884	0.1506	-0.0926041	-0.181057	-0.0516432	-0.124495	-0.177888	-0.0950907	-0.286351	-0.0286922	0.0920202	0.019997	0.0296492	0.189164	0.225457
seq312	-0.106692	-0.0632646	0.0811779	-0.104946	-0.207137	-0.0579976	-0.270812	-0.239462	-0.258341	-0.126027	-0.113114	-0.064608	0.0401324	-0.112863	0.0353024	-0.116148	-0.137693	0.140584	0.0993484	-0.0908677	-0.034708	-0.108993	-0.177462	-0.0243808	0.0817781	-0.06056	-0.0290986	-0.170193	-0.108761	-0.129759	-0.0796122	-0.176047	-0.269666	-0.292279	-0.0603638	-0.110252	-0.119155	-0.199275	-0.108103	-0.22405	-0.147124	-0.0965597	-0.17966	-0.176547	-0.0199901	-0.326852	0.15336	0.0538514	0.0919271
seq334	-0.0749113	-0.00734619	0.545786	-0.158933	-0.308919	0.000827991	-0.119492	-0.0107014	0.0459116	0.285849	0.00992109	-0.204957	0.0458455	0.120795	0.486328	-0.0587898	-0.031404	-0.0680491	-0.186109	0.176941	-0.229876	-0.374687	-0.186292	-0.18579	-0.129206	-0.209694	-0.00127554	0.022422	0.187524	-0.028513	-0.206187	0.136377	0.0476348	0.0760975	-0.148991	-0.120257	-0.0741625	0.0302661	-0.248206	0.0928227	0.0990736	-0.0691235	0.0847329	-0.161189	0.0197707	-0.0917422	-0.100216	-0.0441169	-0.280348
seq400	0.351739	0.150394	-0.164339	0.000184694	0.245711	0.157988	0.0619908	-0.0100822	0.0112317	-0.0121159	0.190165	-0.0646237	0.0301824	0.0364031	0.0196591	0.211002	0.0641135	-0.0305076	0.0737302	0.118859	0.0971409	0.0608869	0.122113	0.257427	0.201592	-0.0558206	-0.0811994	-0.0237683	-0.0596992	-0.103813	0.0288779	0.0105471	0.0220715	-0.142716	-0.0906087	-0.0114749	0.30233	0.0412095	0.22461	0.0185068	-0.146107	0.120314	0.01873	-0.000410725	-0.212994	0.0361633	-0.196108	0.0228853	0.000673454
seq252	-0.394992	0.234238	0.192913	0.092865	-0.134952	0.0330129	0.148883	0.0919936	0.298414	0.182562	-0.0349208	-0.00174316	-0.119831	0.0817811	0.131393	-0.163432	0.0759184	0.0758203	0.0482801	0.0332921	-0.0245387	-0.188481	0.0202993	0.00735741	-0.0852405	-0.129279	-0.144196	0.162906	-0.275704	-0.0977371	-0.203456	0.120858	-0.0970646	0.0192571	-0.16504	-0.392464	0.0888447	-0.0460186	-0.00635852	0.0820156	0.0638248	0.394991	0.211221	-0.0800443	0.147732	-0.187186	0.33238	-0.0455824	0.17848
seq327	0.0125184	0.00985144	0.271206	-0.119425	-0.230569	0.0447515	-0.151867	-0.187711	0.120802	-0.0358737	0.0743576	-0.203346	-0.173145	-0.0181056	0.249196	0.0403406	0.00416021	0.122145	-0.00610665	0.191424	-0.242014	-0.193012	-0.255297	-0.0704221	0.0870982	-0.0874554	0.0979889	0.028195	0.0667034	-0.0645044	-0.12344	-0.136862	-0.160222	-0.255969	-0.0624231	-0.103034	-0.154033	-0.0345918	-0.00645054	0.0534613	-0.0309096	-0.0355912	-0.0973948	-0.118152	-0.00977059	-0.176692	0.0198269	0.269096	-0.0448824
seq194	-0.109978	0.00494881	0.363974	-0.21671	-0.251797	-0.173699	-0.0751213	-0.0508815	0.0982059	0.296529	0.119773	-0.153535	0.0968165	-0.00785238	0.483654	-0.122532	0.12172	-0.0242773	0.0384494	0.328873	-0.295013	-0.258174	-0.238702	-0.116872	-0.145294	-0.173493	0.00753967	-0.0110872	0.182928	0.098456	-0.264404	0.0789056	0.0120869	-0.128509	0.0403307	-0.264926	-0.231919	-0.0585673	-0.0967943	0.0359066	-0.0541301	-0.0205396	-0.0707201	-0.25154	-0.18352	-0.01005	-0.141755	-0.128134	-0.209859
seq280	0.123629	0.0110357	-0.269077	-0.0456008	-0.351819	-0.167275	-0.141402	-0.0672488	-0.120541	0.0597595	0.07924	-0.0407377	0.101329	0.250204	-0.0840462	0.0613971	-0.0742174	0.127736	-0.164781	-0.215862	-0.0723035	-0.0678087	-0.23239	-0.212455	-0.0236461	0.0382158	-0.0146767	0.249116	-0.143105	-0.152762	0.013597	0.0240713	-0.0904154	0.0976346	-0.0203196	-0.122147	0.0883924	-0.325349	-0.0055694	-0.203314	-0.0512724	-0.00291718	-0.270558	-0.131273	0.0658338	-0.0823886	0.265052	-0.12034	0.192071
seq391	-0.0434187	-0.139911	0.0601151	0.102605	0.0242837	-0.114403	-0.157939	-0.0510384	-0.0701334	0.0837113	-0.129552	0.0294438	0.0248754	-0.362188	0.0135003	-0.193106	-0.259274	-0.12729	0.108553	-0.369464	-0.0724467	0.328988	-0.130778	0.0779611	-0.0125718	0.0993715	-0.258128	-0.315672	0.0172537	-0.200958	0.0714314	-0.275113	-0.300202	-0.130386	-0.0509927	0.211837	-0.0448822	0.249126	-0.0673988	-0.00355778	-0.286051	-0.184519	-0.0558744	-0.00684688	0.216064	0.156242	0.0588606	0.467738	0.225504
seq488	-0.0656501	-0.172315	0.152296	-0.0704697	-0.288954	-0.124136	-0.171188	0.0636385	0.0281529	0.124366	0.0992571	0.0302826	0.010974	0.0609997	0.115676	0.0640665	0.0962463	-0.0477735	-0.217526	0.125135	-0.308468	-0.232715	-0.251162	-0.114041	0.024179	-0.254045	0.0605897	0.305881	0.0653082	-0.0255595	-0.183205	0.0459155	-0.166123	0.0102445	-0.260255	-0.0756911	0.11897	-0.236953	0.0284794	-0.174086	-0.151662	-0.043814	-0.103604	-0.183357	-0.0155248	-0.106663	0.0695548	-0.293146	0.00693936
seq270	0.131567	0.00199264	-0.147906	-0.0527442	-0.078212	-0.0558094	-0.0780226	-0.120772	-0.17073	0.0317715	0.00476322	-0.0940438	0.0644028	0.0405433	-0.170793	0.0486672	-0.197314	-0.00558628	-0.0111615	-0.330023	-0.0151027	0.247995	-0.191554	0.00859515	0.106098	0.107373	-0.214989	-0.0141061	-0.169125	-0.174817	0.0209752	-0.22662	-0.101745	-0.0722876	0.0427597	0.0900062	-0.0133642	0.193754	-0.124514	0.120236	-0.105045	-0.0866802	-0.127141	-0.0429323	0.181121	0.181973	0.167722	0.419686	0.381005
seq395	-0.105114	0.0413359	0.101904	-0.161614	0.0741015	0.0176271	-0.106904	-0.120478	-0.0456582	-0.0606888	-0.167598	-0.1399	0.141744	0.0114476	0.0817401	-0.0763435	-0.0140977	-0.114039	0.131686	0.165389	0.0207926	-0.2125	0.0266841	-0.0183236	-0.0676122	-0.0491005	-0.0424733	-0.0564174	-0.0660023	0.066363	-0.274431	0.102771	0.0478006	-0.220586	-0.002376	-0.0961816	-0.143162	-0.142668	-0.109409	-0.125468	0.0318613	-0.0536809	0.062581	-0.16245	-0.123705	-0.195228	-0.140423	-0.0569386	-0.244091
seq502	0.0513586	0.12065	-0.1413	-0.0124309	-0.0784785	-0.173941	-0.0895897	-0.0257289	-0.143873	-0.161418	-0.0736756	0.0894428	0.0274922	-0.0845963	-0.0452491	-0.0125922	0.149799	0.416752	0.0660774	0.00582122	-0.0899709	0.171269	-0.00670229	0.0642487	0.208045	-0.0523592	0.113963	-0.083506	-0.033618	-0.0877786	0.135341	-0.259529	-0.221898	-0.16591	-0.113261	0.0387478	0.0444452	-0.0843822	-0.107179	-0.149932	-0.313726	-0.117321	-0.198782	-0.0473952	0.360119	-0.0745831	0.284132	0.128524	0.372144
seq182	-0.183702	-0.165213	-0.112244	-0.0889063	0.202429	0.0811222	0.173328	0.0876541	0.0355768	-0.123592	0.114177	-0.0326412	-0.0810427	-0.218967	-0.0156482	-0.0714352	0.136189	0.257833	0.378112	0.0347001	0.0303825	-0.0493458	0.185171	0.100212	0.121696	-0.0076824	0.0519373	-0.0906654	-0.230163	0.214434	-0.0587341	0.00231487	-0.129827	-0.290522	0.198973	-0.0380969	-0.112548	-0.103768	-3.25252e-05	-0.0879123	0.0467925	0.153734	0.305463	-0.0223199	-0.0213596	-0.0558265	0.0469264	-0.0793336	-0.0717203
seq522	-0.0176936	0.0579845	-0.0868061	-0.174731	-0.144106	-0.0893073	-0.091434	-0.216081	-0.213325	-0.156511	0.0135758	-0.0808098	0.0549862	0.112598	-0.124105	0.141009	0.0782548	0.365754	-0.123587	-0.0860075	-0.120997	0.0251028	-0.20166	-0.156366	0.116953	0.162769	0.134743	-0.0516369	-0.243236	-0.00127369	-0.0943029	-0.186067	-0.190412	-0.025856	0.0395598	0.0811595	-0.139367	-0.0586782	-0.210702	-0.0276696	-0.0357599	-0.0536971	-0.266314	-0.137044	0.415215	-0.160107	0.137919	0.168091	0.178294
seq141	0.101541	-0.242401	0.234244	-0.0535084	-0.214856	-0.165793	-0.216155	-0.0762746	-0.192929	0.191847	0.0580074	-0.106206	0.141929	0.01679	0.0169498	0.149247	-0.290558	-0.111436	-0.162254	-0.0449059	-0.129969	0.0750762	-0.339525	-0.0433164	-0.0277052	0.0949927	-0.0823706	-0.0225154	0.176929	0.108921	0.0476216	0.0168619	0.0391197	-0.162076	0.252004	0.173167	-0.0131607	0.209549	-0.156892	-0.0249698	-0.167152	-0.173633	-0.00552219	-0.0401639	-0.0104264	0.164791	-0.0427285	0.13681	-0.0225276
seq196	0.12186	-0.0905643	-0.296245	0.0987882	-0.016036	-0.128213	-0.11746	-0.0826801	-0.177045	-0.108275	0.14521	0.157253	-0.0407444	-0.223945	-0.155639	-0.110883	0.0227353	0.187648	0.0761397	-0.145154	0.0179187	0.282515	0.054251	0.133486	0.26257	0.186773	0.142819	-0.386119	0.10272	-0.168734	0.338374	-0.272843	-0.237141	-0.207419	0.117599	0.194109	-0.160791	-0.0607108	0.064519	-0.108261	-0.159972	-0.195611	-0.221175	0.0292886	0.132838	0.0223908	0.132752	0.288804	0.370925
seq472	-0.0254271	-0.0654281	-0.276375	0.110161	-0.0923174	-0.10648	-0.0306262	-0.0245088	-0.0943243	-0.0955555	0.0280449	0.190496	-0.000547949	-0.154092	-0.250115	0.0988558	0.0162175	0.178423	0.014406	-0.140441	0.0571221	0.296967	-0.0329122	0.102211	0.309588	-0.0928331	0.0664176	-0.0803511	-0.39703	0.0158017	-0.103225	-0.298905	-0.205404	-0.204827	0.0726003	-0.0441649	-0.0786945	0.014288	0.0410334	-0.120169	-0.164053	-0.0333977	-0.0715814	-0.11796	0.0387533	0.0365334	0.171713	0.0863329	0.151214
seq223	-0.0520803	0.228513	-0.0917143	0.0168064	-0.0485652	-0.331378	-0.0157646	-0.0940903	0.00211713	0.00814255	0.00536965	0.0145638	0.101665	0.0422199	-0.126458	-0.067028	-0.14796	-0.0202168	0.262872	-0.251806	0.029023	0.0582494	-0.0844497	-0.064454	-0.0415071	0.0355954	-0.0497682	-0.2598	0.130691	-0.217267	0.0609074	-0.286734	-0.00398895	-0.0150868	-0.110713	-0.130682	-0.0415768	-0.150077	-0.242557	-0.134359	-0.324471	-0.0947483	-0.175971	-0.159066	0.226062	-0.0713941	0.0652298	0.0985725	0.494772
seq96	0.145576	0.0873272	-0.0186649	0.104313	0.313277	0.187181	0.0977686	0.0587796	-0.0170308	0.179145	0.226381	0.0705125	0.0196777	0.0172009	0.256435	0.342406	0.123673	-0.13002	-0.191614	0.0293872	0.230143	0.00518292	0.309502	0.210906	-0.113303	-0.0669991	0.0616253	0.00192344	0.196156	0.0606218	0.0106494	0.265561	0.254887	0.171714	0.0203126	0.00930096	0.167539	0.227103	0.0272376	0.197491	0.0400617	0.00218009	0.201601	0.118709	-0.0854271	0.0993187	-0.0201128	-0.308705	-0.226087
seq210	-0.0944426	-0.179308	0.143829	-0.0162235	-0.0337554	0.0926034	-0.0952764	-0.0834819	0.0921308	0.115011	0.401909	-0.0377993	0.0554519	-0.00433583	0.329568	0.0251618	-0.210393	-0.209147	-0.00114544	-0.135696	0.043665	0.0964189	-0.0945204	0.0511574	-0.0246031	0.272092	-0.214253	-0.313027	0.253656	-0.203353	0.171881	-0.102241	-0.0306844	-0.062454	0.23773	0.151176	-0.193368	0.421519	-0.0278564	0.266814	0.279962	-0.239099	0.04548	0.105887	-0.181677	0.357716	-0.154434	0.286027	-0.362835
seq133	-0.0205926	0.0147275	0.256664	-0.0219588	-0.0767904	0.090452	0.207744	0.0740797	0.0915461	0.322857	0.313169	-0.0819661	0.0356813	-0.0868605	0.485677	0.00341094	-0.041995	-0.0818506	-0.0206251	-0.0431956	-0.0792597	-0.278808	-0.0762732	0.0666481	-0.269607	0.00941007	-0.271132	0.00547397	0.1857	-0.0537808	0.131612	0.0573732	0.108922	-0.0419496	0.15583	-0.161885	-0.033711	0.199919	0.131252	0.369225	0.209234	0.175619	0.143661	0.0939326	-0.154454	0.117109	0.0113467	-0.00229423	-0.169623
seq159	0.0457164	-0.135028	-6.51074e-06	-0.365682	-0.146307	-0.12562	-0.158021	-0.181034	-0.33652	-0.234598	-0.124593	-0.396578	0.284613	0.0751182	-0.209457	0.00709873	0.0143426	0.239768	0.154538	0.273059	-0.207256	-0.065288	-0.197317	-0.168394	0.0869057	0.0997605	0.158338	-0.148769	-0.0647859	0.047973	0.0131112	-0.318046	-0.10103	-0.274026	-0.00983922	0.0354714	-0.199435	-0.141177	-0.257072	-0.0994813	-0.037247	-0.241688	-0.180626	-0.0548193	-0.0314106	-0.047119	-0.0125843	0.171637	0.0562899
seq54	0.173777	0.135893	0.24504	0.0339136	0.194151	0.167185	0.16941	0.112863	0.0312034	0.262852	-0.00833101	0.0366984	-0.0701395	-0.0701418	0.323148	0.0837438	0.104495	-0.229404	-0.134128	0.0862329	0.0946362	-0.17237	0.275175	0.193939	-0.257507	-0.156691	0.0565488	0.218408	0.187891	0.0168351	0.12574	0.376001	0.362185	0.374433	-0.0799988	0.0179646	0.238563	-0.0423612	0.246749	0.00609821	0.0422779	0.121374	0.217349	0.0975049	-0.196478	-0.0956858	-0.240656	-0.335332	-0.277722
seq157	0.188446	-0.0442724	0.00346629	-0.353397	-0.106576	-0.211329	-0.17528	-0.142616	-0.174341	-0.104573	-0.059657	-0.293013	0.225534	0.193617	-0.0445631	0.161176	-0.0251378	-0.0342443	0.0294635	0.0279961	-0.12788	-0.156139	-0.288688	-0.186322	0.0310109	-0.012684	0.164953	-0.00935717	-0.0124719	-0.074367	-0.142693	-0.132688	0.0159155	0.0148	-0.179619	0.0290461	-0.107221	-0.113247	-0.276431	-0.161354	-0.14752	-0.255372	-0.262728	-0.247529	0.0208568	-0.0156217	-0.220379	-0.0241986	-0.0297953
seq151	-0.216187	0.333488	-0.165707	0.124077	0.13826	0.10708	0.220044	0.00236439	0.271886	0.0276217	-0.0715259	0.0177453	0.0340084	0.157904	-0.152461	0.120283	-0.0419087	-0.0855207	0.054107	-0.1204	0.155426	0.142882	0.144365	-0.179232	-0.149114	0.124962	-0.142231	0.0459331	-0.160313	-0.0789428	-0.183694	0.0823804	-0.00186787	0.0954081	-0.120233	-0.142209	0.113887	0.112584	-0.119557	0.00728978	0.121855	0.235362	0.0655838	-0.0488211	0.273478	0.0765609	0.217868	0.00233601	0.164265
seq29	-0.0575847	-0.00719457	-0.165595	-0.00199085	0.310988	0.0967123	0.203849	0.031247	-0.0223275	0.09197	-0.141023	-0.0646706	0.262427	-0.073343	-0.0740313	0.0158035	0.225106	0.188698	0.230034	0.0647979	-0.0273071	0.0362117	0.34528	0.0899425	0.05333	0.0214528	-0.132081	-0.219702	-0.122335	-0.117859	-0.0985732	-0.0741345	-0.0996884	0.0521841	-0.163102	-0.0657954	0.0747578	-0.0230707	-0.0205318	0.0687066	0.0382076	0.142491	0.305344	0.00113371	0.101402	-0.0512924	-0.0279925	-0.0780839	0.0820409
seq90	-0.153267	-0.0944406	0.163111	-0.170517	0.0684252	-0.0752867	-0.0637988	0.0428511	-0.239359	-0.0981478	-0.0371863	-0.0884012	0.147354	-0.10544	0.134935	-0.25466	-0.0993571	-0.252191	-0.121204	0.0425628	-0.0773896	-0.112937	0.0366844	-0.0462398	-0.0703743	0.088452	0.0056072	-0.251802	0.202346	0.0173259	0.00194556	0.281336	0.0784176	0.13077	-0.0408791	0.193963	-0.029905	-0.0913771	-0.205759	-0.0976415	0.163108	-0.202354	-0.0230179	-0.00148878	-0.15807	-0.0229216	-0.223942	-0.0450339	-0.146138
seq279	0.200424	0.180942	-0.0593124	-0.0976474	0.0284085	-0.0541382	-0.160141	-0.0423698	-0.128381	-0.10845	-0.0730059	-0.0923269	0.0951686	-0.079012	-0.0613371	-0.123357	-0.167803	-0.112379	-0.0389023	0.00859575	0.0481713	0.0869575	0.024131	-0.00405963	0.120839	0.0548045	0.0846738	-0.248207	0.116644	-0.0674381	-0.0143164	-0.118998	0.167328	-0.15938	0.0524158	0.146159	-0.183456	0.0253663	-0.181894	0.0123767	-0.020285	-0.172779	-0.232094	-0.0832033	0.0909755	0.105431	-0.0108223	0.311732	0.174994
seq227	0.0574725	-0.0639273	-0.0221373	0.0542922	0.0693606	0.109374	0.168151	0.0419733	0.129892	0.0546284	0.513769	0.00699943	-0.175866	0.0248018	0.248841	0.173083	-0.072733	-0.0632935	0.0653265	-0.128887	-0.0209565	0.239285	-0.00841625	0.281888	-0.026134	0.202799	-0.102037	-0.140398	0.114412	-0.107896	0.33398	-0.013113	-0.0387097	-0.113366	0.168499	0.169027	0.17078	0.320468	0.216182	0.321172	0.119557	0.0454296	0.130669	0.257608	-0.19378	0.287403	-0.00109712	0.183254	-0.138779
seq58	-0.0435845	0.0243108	0.0364366	-0.265168	-0.161313	-0.292026	-0.0425492	-0.184355	-0.216164	-0.141973	-0.139575	-0.0936092	0.122091	-0.0411319	-0.0573027	-0.158755	-0.066863	0.250883	0.123435	0.0125165	-0.355732	-0.0960548	-0.153199	-0.221281	0.0384852	-0.0938389	0.26011	0.183817	-0.0204069	0.0933608	-0.100033	-0.0468492	-0.194555	-0.134837	-0.163196	0.0215392	-0.139568	-0.43024	-0.0979251	-0.466603	-0.159992	-0.0616896	-0.29294	-0.301201	0.0415631	-0.233033	0.0139715	-0.0868309	0.213268
seq289	-0.0669623	-0.112068	0.137934	0.00565148	-0.0606269	-0.20153	-0.280732	-0.138817	0.00763831	-0.18848	-0.134244	0.0550626	0.0248701	-0.25341	-0.0589302	-0.0969608	-0.011775	0.0138672	0.0817125	0.0229851	-0.100276	-0.000407976	-0.116627	-0.018113	0.0259672	0.0395566	0.0686044	-0.132066	0.0765739	-0.153464	0.000430572	-0.306777	-0.336963	-0.196868	-0.233691	0.0634615	-0.0610226	-0.290192	-0.0108275	-0.289343	-0.259941	-0.14094	-0.136308	-0.152698	-0.122095	-0.236501	-0.0274943	-0.0208568	0.170453
seq417	-0.0746708	0.036003	-0.108336	0.263192	0.0468561	-0.0808078	-0.00423825	0.0146584	0.193267	0.00920905	-0.0309013	0.255367	0.0275082	-0.118132	0.170144	0.0603367	0.0621674	0.0323864	-0.0537244	-0.046605	0.248374	-0.0719175	0.197514	0.110926	-0.133113	-0.114012	0.00142611	-0.111407	0.00573263	-0.0991957	-0.108466	0.0505399	0.164104	0.0617003	-0.0472565	-0.0281979	0.139587	-0.107317	-0.0489595	-0.0395125	0.10202	0.09764	0.0742108	-0.00818256	0.0581986	-0.208434	0.0866628	-0.284633	0.052136
seq450	-0.255467	-0.0341341	0.0523959	-0.0272888	-0.093649	-0.143081	0.0164319	-0.0928712	0.0295647	-0.0745259	-0.125568	-0.0264851	0.140949	0.171778	-0.0483345	0.080454	-0.231537	-0.0447519	0.00710133	-0.13767	0.0581109	-0.246029	-0.0230533	-0.156119	-0.0307395	-0.106406	-0.0511516	0.0406277	-0.215269	-0.148268	-0.220432	-0.0333736	-0.111007	0.0217723	-0.224687	-0.15987	0.172374	-0.116872	-0.177525	-0.178004	0.0834874	0.163554	0.14457	-0.174752	0.207711	-0.168261	0.0811511	-0.231029	0.0609216
seq316	0.122773	-0.0246368	-0.263864	-0.0938408	-0.14764	-0.35232	-0.0676679	-0.241498	-0.18327	-0.0137707	0.0533353	-0.0341457	0.271214	-0.000442829	-0.106551	0.0667431	0.0448287	0.366376	0.253097	-0.0777106	-0.16193	0.0298257	0.00530403	-0.0631215	0.126327	-0.102375	0.166321	-0.117475	-0.011827	-0.144323	0.0222045	-0.295858	-0.106631	-0.162392	-0.0719884	-0.132869	-0.0789348	-0.219026	-0.0721902	-0.240938	-0.0735507	-0.0590748	-0.298634	-0.177396	0.178955	-0.0907931	0.221922	0.0952333	0.392867
seq353	-0.283139	0.0728638	-0.17132	0.0110169	-0.204744	-0.258025	-0.0947094	-0.0656542	0.102314	-0.159077	-0.201069	0.02759	-0.0885663	0.0372664	-0.0676948	-0.156996	0.147563	0.294479	-0.0245177	0.0653365	-0.172636	-0.0473009	-0.104974	-0.114697	0.121947	-0.107262	0.0968265	0.00703433	-0.273353	-0.17435	-0.147064	-0.177599	-0.29965	0.0129758	-0.168447	-0.0582812	0.0595014	-0.328935	-0.0179907	-0.238023	-0.0926421	0.152799	-0.192053	-0.237115	0.38707	-0.210811	0.169783	-0.101798	0.303593
seq255	-0.182998	-0.246535	-0.183748	0.0380814	-0.00845858	-0.0778336	-0.0507591	0.0285606	-0.0756	-0.188943	-0.00632833	0.079295	-0.0306762	-0.234653	-0.0689722	-0.212503	0.174076	0.346018	0.393333	-0.00704396	-0.101121	-0.027338	0.06133	0.140815	0.111543	0.0286754	0.0459328	-0.26303	-0.21468	-0.0780769	0.0865932	-0.212481	-0.346032	-0.302465	0.0474133	-0.0817314	-0.133868	-0.364003	0.141152	-0.188196	-0.074521	-0.0491352	0.1081	-0.00358042	-0.0776146	-0.265168	0.140802	-0.00599153	-0.00282073
seq304	0.210479	-0.142169	-0.155703	-0.364665	-0.156639	-0.228729	-0.0182237	-0.176422	-0.285014	-0.0321164	0.0866918	-0.305888	0.298851	-0.00110574	0.0151703	0.0929583	-0.0624373	0.11586	0.054468	-0.122869	-0.251212	-0.10563	-0.317772	-0.0964631	-0.111445	0.0142097	-0.00634961	-0.0089799	-0.0731336	0.0617769	0.13454	-0.254939	-0.216199	-0.216126	-0.0668823	0.0407395	-0.0436318	-0.107089	-0.167705	-0.0890235	-0.26541	-0.14005	-0.305113	-0.104076	0.0840771	0.0460106	0.0259487	0.105083	0.0753822
seq72	0.0343182	-0.0251778	-0.175679	0.00314421	-0.0548621	-0.0465622	-0.0391536	-0.0443787	-0.17453	-0.125091	0.0515942	-0.0126119	0.0424465	0.086886	-0.40213	0.109983	-0.108196	0.322605	-0.109627	-0.0508603	-0.0311147	0.0957208	-0.00892525	-0.12604	0.418822	0.14103	0.117877	-0.0509349	-0.181106	0.0016135	0.00340563	-0.108686	-0.198709	-0.116927	0.147958	0.0936464	-0.0891836	0.0147238	-0.0332011	-0.104527	-0.0237116	0.090344	-0.115698	-0.0809082	0.3394	0.0520777	0.268271	0.2427	0.389397
seq48	0.214978	0.0773055	-0.0709933	-0.127206	-0.20567	-0.065681	-0.166526	-0.025107	-0.293365	-0.202874	-0.125105	-0.236433	0.107386	0.257874	-0.390091	0.114828	-0.0132589	0.339677	-0.0479837	0.132614	-0.0916546	0.0236397	-0.195486	-0.176739	0.336948	-0.00611199	0.263212	0.18945	-0.084712	0.0466884	0.0378399	-0.0600708	-0.0316811	0.00833793	0.0736321	-0.00994972	-0.0405963	-0.122205	-0.042737	-0.242421	-0.284436	0.00601509	-0.234559	-0.0686175	0.0835612	-0.0395463	0.37078	0.102642	0.405148
seq30	0.162441	0.025746	0.00577793	0.246671	0.0925819	0.187089	0.0701568	-0.033147	0.222299	-0.108325	0.196611	0.117128	-0.0489163	0.156566	-0.00741884	-0.00933661	-0.149798	-0.099629	0.0429255	-0.178997	0.14489	0.131582	0.0205403	0.222157	0.0118224	0.230394	-0.129374	0.0595267	-0.0482783	0.0084644	0.340025	-0.143884	0.0553855	0.0293047	0.302073	0.144997	-0.00244965	0.304752	0.100552	0.269119	0.0191594	0.0192891	0.154736	0.291573	-0.0402277	0.2275	-0.140499	0.323436	-0.033166
seq95	0.148434	0.189026	-0.0752438	0.0584795	0.0249313	-0.137458	0.0124598	-0.237253	0.105098	0.0290191	0.123642	0.0438796	0.088773	0.281115	-0.162027	0.223824	-0.126337	0.0145977	0.0240547	-0.148328	0.0954358	0.378808	-0.0152426	-0.0960019	-0.0384644	0.31034	-0.0131244	0.0490791	-0.0263127	0.0533389	0.0199899	-0.161878	-0.00602635	-0.00729103	0.184991	-0.00175463	-0.0841175	0.264537	-0.0270335	0.0253396	-0.033037	-0.0247591	-0.064673	-0.0415557	0.209097	0.295497	0.0625091	0.188762	0.0341125
seq87	0.337844	-0.010015	-0.0180633	0.0321534	-0.019572	0.0160486	-0.108982	-0.146044	-0.100174	0.100128	0.0366004	-0.0399223	0.0709949	0.28198	-0.0673641	0.326599	-0.0212699	0.088213	-0.11521	-0.0419254	0.116881	0.0794572	0.00190436	-0.0653071	0.142554	-0.0677693	0.0771506	0.159124	0.0294481	-0.0586688	-0.146893	-0.113091	0.149612	0.0343246	-0.0115965	0.0073042	-0.0551833	0.221227	-0.00533734	0.0651428	0.0973972	-0.0915898	-0.0607369	-0.00917775	0.0686802	0.176723	0.112452	0.0400558	-0.00580171
seq112	-0.0707679	-0.102311	0.245209	0.0750792	-0.0446295	0.147744	-0.0234854	-0.13523	0.177644	0.0879511	0.0243858	0.0398416	0.0739024	0.108201	0.175004	0.0529268	-0.154142	-0.0691678	0.237611	-0.154435	0.0779354	-0.0230823	-0.0342756	0.0754237	-0.0234476	0.108479	-0.260882	0.00573044	0.121355	-0.145449	0.0202595	-0.100248	0.0152313	-0.113874	0.085407	-0.195644	-0.0887715	0.287032	-0.0205309	0.195046	0.203543	-0.0800928	0.20296	0.135681	-0.0259246	0.0742259	-0.0152894	0.154518	-0.149197
seq393	-0.132607	-0.0874391	0.336868	-0.0453752	-0.102751	-0.0664996	-0.189279	-0.073257	-0.020782	-0.152376	-0.142165	-0.154918	0.0386274	0.249436	-0.102946	0.0164738	-0.222903	0.00965533	-0.0439079	0.10038	-0.0030124	-0.122403	-0.140941	-0.16976	-0.0501547	0.0396781	-0.0418841	-0.0303912	0.0140617	0.0155479	-0.101097	-0.15238	-0.0467964	0.010822	-0.0731404	-0.130739	0.0977264	-0.0126728	-0.260277	-0.0577524	0.0256927	0.0117552	0.104789	-0.0183938	0.131245	-0.0487571	0.211295	0.025163	-0.0198662
seq110	-0.0179225	-0.158375	0.125712	-0.228094	-0.248372	-0.0692717	-0.211213	0.0505375	-0.320212	0.011619	-0.21292	-0.152471	0.0788937	0.420109	-0.253986	-0.0668305	-0.176812	0.131476	-0.268265	0.000652505	-0.0526716	-0.0278762	-0.286996	-0.326274	0.145351	0.0141725	0.115739	0.165417	0.0968621	-0.00641338	0.0228627	0.124302	0.0368461	0.198731	-0.0132443	0.195996	0.0142805	-0.28263	-0.281303	-0.288438	-0.059397	-0.170601	-0.16173	0.0197394	0.111954	-0.0399098	0.117181	0.057264	0.141189
seq246	-0.312113	0.00524201	0.219544	-0.0572034	0.0106299	-0.0318121	-0.00214418	0.125264	-0.0310903	0.00336407	-0.146823	-0.0443219	0.0628954	0.0578815	-0.0166862	-0.273624	-0.0984208	-0.191222	0.064092	0.118899	0.0127321	-0.160227	0.0194266	-0.00367326	-0.0282768	-0.0847464	-0.0458381	-0.0841136	-0.0126355	0.110033	-0.3158	0.19277	0.0785753	-0.0292322	-0.222163	-0.143468	-0.0763376	-0.21419	-0.156683	-0.211917	0.0774484	-0.0525361	0.0701284	-0.0948128	-0.145434	-0.0863464	-0.0144717	-0.150254	-0.0417093
seq214	-0.219894	0.0566519	0.257415	-0.0238432	-0.172972	0.00709609	-0.092817	0.0914352	0.0832468	0.0752017	-0.0638602	-0.0789275	-0.0875342	0.226776	0.0194766	-0.0651124	-0.0790082	0.0139152	-0.133952	0.202366	0.0295274	-0.250753	-0.131593	-0.250687	0.017534	-0.153231	0.102276	0.252221	0.0415156	0.0911883	-0.260454	0.382946	0.183154	0.221075	-0.0286311	-0.0270846	0.128564	-0.250628	-0.170801	-0.288579	0.0912949	0.205658	-0.0305349	-0.102403	-0.0416315	-0.181772	0.0976547	-0.238631	0.0341675
seq349	-0.0326501	-0.128801	0.0216278	-0.0514798	-0.199721	-0.0148425	-0.121018	-0.137356	-0.188001	0.0848811	-0.0721231	-0.00611239	-0.0126852	-0.06901	-0.0245189	0.0345709	-0.116076	0.0890305	0.073397	-0.261007	-0.0594352	0.0493943	-0.155511	-0.00898822	-0.0771159	-0.097112	-0.138506	0.00479124	-0.0169056	-0.189758	-0.0411928	-0.144497	-0.25345	-0.185476	-0.175578	-0.140236	0.0658854	-0.177111	-0.0637479	-0.171818	-0.20688	-0.0886438	-0.0552185	-0.0683009	0.0438239	-0.171992	0.555097	0.110326	0.182464
seq251	0.149698	-0.065631	0.269927	-0.213102	-0.216239	-0.123299	-0.100754	-0.188751	-0.127395	0.146694	-0.091871	-0.128609	0.137833	0.137127	-0.00687496	0.209205	0.0236026	0.305865	-0.0541101	0.0220048	-0.0755485	0.0244529	-0.225661	-0.164908	0.0752744	0.0122623	0.0922832	0.104138	-0.0581581	0.169681	-0.102992	-0.0668209	-0.0206953	-0.019466	0.171924	-0.134878	-0.162835	0.120943	-0.214012	-0.0844662	-0.2165	-0.147216	-0.0378755	-0.166167	0.25651	-0.00061865	0.085754	0.0782929	0.0185841
seq126	0.0956534	0.0210716	0.235764	-0.075816	-0.309747	-0.0918357	-0.0845238	-0.00224873	-0.0807958	0.233222	-0.1454	-0.069663	-0.0404606	0.101582	0.122734	-0.097997	-0.0288112	0.0564007	-0.225099	0.0146884	-0.168917	-0.134237	-0.232523	-0.126915	0.0181258	-0.231207	-0.0727246	0.2837	0.0204914	-0.071338	-0.19625	0.101441	-0.0442466	0.113683	-0.230458	-0.171938	0.0366645	-0.148593	-0.0524522	-0.100206	-0.107733	0.030919	-0.124448	-0.130294	-0.100286	-0.102488	0.332763	0.0648507	0.200365
seq136	-0.106176	-0.0340374	0.258641	-0.0131009	0.0166765	0.0992695	-0.149474	0.107412	-0.0819656	-0.0915634	0.0352836	-0.120419	0.0162928	-0.0459805	0.0700917	0.0242658	0.109623	0.157569	0.187752	0.307143	0.0264514	-0.0181274	0.0912651	-0.0995699	0.0929014	0.0874048	0.0821508	-0.276223	0.0418578	-0.131729	0.00830292	-0.0411966	-0.0464446	-0.105338	0.0524866	-0.0200358	-0.0242968	0.00404498	-0.0489717	0.0102812	0.0613806	-0.0616674	0.216586	0.131766	-0.301068	-0.0649027	-0.0710494	-0.0404648	-0.219621
seq14	-0.0175928	-0.0488626	0.133402	-0.0206777	0.214792	-0.014771	0.0492304	-0.225331	0.0933421	0.187641	-0.04408	-0.0854378	0.15018	-0.120895	0.179052	-0.195947	0.0655118	-0.0710643	0.116996	0.0100971	-0.0567158	-0.158904	0.180384	0.108415	-0.226891	-0.105326	0.0481765	0.0414177	0.213492	0.105928	-0.205129	0.146247	0.0763682	0.0342188	-0.137865	-0.170855	-0.038657	-0.196642	-0.11347	-0.11218	-0.0740481	0.0239313	0.0868222	-0.161565	-0.154012	-0.243031	-0.0682749	-0.0445084	-0.00479318
seq34	-0.152017	-0.0667103	0.362949	0.107913	0.00995373	0.14655	-0.103524	0.180019	0.130824	0.0630436	-0.0658299	0.0763061	-0.143842	-0.0688325	0.209495	-0.221741	-0.0441741	-0.287362	-0.0494031	0.0959085	-0.0302181	-0.0397339	0.00955777	-0.0861636	-0.169636	0.0333217	-0.138941	0.126342	0.379465	-0.144023	0.0743972	0.100343	-0.132849	-0.0266688	-0.181892	-0.0127091	0.145831	-0.0756966	0.101273	0.0121459	-0.0220625	0.0267237	0.0953047	0.138911	-0.114781	-0.0238217	0.0763233	0.00854881	-0.0941861
seq219	-0.0691743	-0.00684293	0.195136	0.00144054	-0.166121	0.0249788	-0.0139593	-0.118839	-0.0936555	0.232449	-0.0612001	-0.0185328	0.0544057	-0.0527685	0.0502031	0.194305	0.0504606	0.270767	0.0785015	-0.258008	0.00663345	0.0737366	-0.115491	0.0541609	0.0793831	-0.189913	-0.019599	0.145241	-0.289913	-0.0723996	-0.192991	-0.161359	-0.100301	0.0421605	-0.104292	-0.132012	-0.0605311	0.190703	-0.074586	-0.00726387	-0.146405	-0.0266396	0.0563234	-0.147925	0.236661	-0.114834	0.258025	0.112357	0.107219
seq364	0.0554454	0.0162319	0.180776	0.0238336	-0.138666	0.0330022	-0.0680599	-0.121415	0.0219219	-0.0363142	0.175669	0.0552754	-0.134007	-0.0379837	0.0948459	0.0335939	0.218781	0.0852806	-0.122791	0.172441	-0.127171	-0.0981925	-0.109758	-0.0344536	-0.086666	0.0221085	0.366114	0.143245	0.0871389	0.164944	-0.0688131	-0.0510868	-0.2347	-0.196843	-0.0906552	-0.107927	-0.148615	-0.327828	0.0904669	-0.121869	-0.250312	-0.0940664	-0.129284	-0.104465	-0.157397	-0.238358	0.0335042	-0.00204605	-0.107339
seq278	-0.340419	-0.320508	0.107216	-0.101166	-0.101099	-0.0335605	-0.193289	0.00731714	-0.0192777	-0.00366297	-0.136439	-0.138467	-0.0420953	-0.136472	0.171892	-0.273994	-0.219508	-0.261554	0.106328	-0.114503	-0.107623	-0.0998799	-0.134763	0.0295727	-0.164864	-0.205791	-0.214241	-0.0292837	-0.0518643	-0.127371	-0.173074	0.0654785	0.00260885	0.101048	-0.119402	0.111715	0.143561	0.00899236	-0.212244	-0.0901878	0.16739	-0.0429595	0.0550668	-0.0648901	-0.11515	0.0243396	0.0481794	0.0455891	-0.140025
seq5	0.23043	-0.066891	-0.182481	-0.0564279	0.203406	-0.016343	0.0979356	0.252164	-0.0933319	-0.0661347	0.341074	0.0539404	-0.0714916	-0.0586163	-0.00359017	0.211859	-0.0318133	-0.0343795	0.0298252	0.0318007	-0.0184503	0.268689	0.100424	0.172898	0.176252	0.202004	0.212962	-0.266888	0.273219	0.0324363	0.222196	-0.109006	0.188787	0.106108	0.319692	0.26748	-0.0156503	0.0668704	0.105497	0.16683	-0.104942	-0.121449	-0.0319406	0.0496307	-0.140647	0.309539	-0.202612	-0.0378579	-0.0920218
seq261	-0.014215	-0.102289	0.0284994	-0.144848	-0.0405313	0.0275531	-0.105616	-0.0923607	-0.0677772	-0.194597	-0.0195607	-0.219934	-0.0879171	0.104886	-0.153986	-0.112104	-0.0703975	0.0154332	-0.0514495	0.206827	-0.0730713	0.0817574	-0.123992	0.112854	0.0156783	0.198531	0.253677	-0.11272	-0.00119282	0.247696	0.0855582	-0.0861553	-0.0565702	0.0283488	-0.0250098	0.284271	-0.0910915	-0.0628544	-0.0716497	-0.0166604	-0.0198603	-0.285054	-0.0525208	0.0866313	-0.0855578	0.0206617	-0.000124174	0.224582	-0.0888764
seq63	-0.228824	0.0313656	0.0830009	0.0479231	-0.0441176	0.0233015	-0.029862	0.10912	0.26008	0.0435493	-0.0683005	0.0531006	-0.146933	-0.164269	0.271636	-0.32129	0.0210471	-0.0728776	-0.148692	-0.0599467	0.0367861	0.0673415	-0.0744136	0.0262059	0.033677	-0.0913433	-0.14152	0.0344973	-0.156562	-0.0347257	-0.072452	0.00401028	-0.0458254	0.095542	0.143879	0.0791767	-0.176031	0.259679	0.0849372	0.21295	0.126873	0.0184503	-0.0855834	0.0729992	0.0248135	0.196382	-0.0129274	0.13879	-0.233798
seq299	-0.0570523	0.0700229	0.085149	0.0178916	0.0889501	0.180098	-0.0206212	0.246178	0.0959695	-0.0279565	-0.118076	0.0850544	-0.119608	-0.165164	0.221967	-0.1615	0.248838	-0.141449	0.0555717	0.230277	-0.00266168	-0.259425	0.0237857	0.206808	-0.00632818	-0.154736	0.00861135	0.0504428	0.14648	-0.0355608	-0.0892336	0.0551855	0.202731	-0.0779157	-0.0668362	-0.0492242	-0.144941	-0.12745	0.179606	0.0713896	0.0016238	-0.0904543	-0.0329529	0.0131433	-0.225929	-0.0501846	-0.128531	-0.12297	-0.211284
seq266	-0.127639	0.0162408	0.0122318	-0.0346327	-0.0566969	-0.0729772	-0.110373	-0.115614	-0.0498015	-0.195728	0.178859	-0.00217622	-0.12151	-0.0678589	0.0623911	-0.119579	-0.14048	-0.203197	0.0451056	0.164086	-0.0377804	0.187439	-0.0404418	0.0534763	-0.163623	0.0779937	0.145981	-0.249385	0.126672	0.192164	0.021279	-0.0161202	0.0469198	-0.243498	0.0617656	0.118442	-0.0352511	-0.176752	-0.102505	-0.0186091	0.152187	-0.178433	-0.0499686	0.0312728	-0.254552	0.0503335	0.026938	0.25422	-0.202721
seq175	-0.184875	-0.0917546	0.275731	-0.110036	-0.331664	-0.0851429	-0.17582	-0.0390757	-0.0926929	0.0431187	-0.0502161	-0.0894709	-0.20681	-0.0224826	0.282627	-0.31376	-0.0571051	0.00240604	-0.053335	0.12952	-0.27749	-0.131588	-0.271278	-0.332751	-0.210767	-0.03208	0.0413551	0.0485451	0.192956	-0.00203839	-0.0336172	0.175098	-0.0199033	0.108915	0.0665629	0.0188185	-0.0347279	-0.347116	0.00387203	-0.2139	0.161219	0.0321049	-0.233549	-0.00555992	-0.163663	-0.13872	0.116207	0.0303446	-0.102327
seq84	-0.191046	-0.0762809	0.333273	-0.013809	-0.12297	-0.00632577	-0.03862	0.063975	0.0434779	0.0520879	-0.162081	0.0177491	-0.0701488	-0.0811237	0.244382	-0.316635	0.0722559	-0.169465	-0.0238894	0.196625	-0.139078	-0.238408	-0.0464448	0.0214044	-0.237315	-0.118475	0.209267	0.123556	0.0686102	0.217707	-0.109558	0.154399	0.013203	0.103613	-0.000180041	-0.0198275	-0.156416	-0.278518	0.0492573	-0.00410603	-0.0967251	-0.0613127	0.180513	-0.0819972	-0.190605	-0.270397	-0.139788	-0.0999606	-0.28868
seq147	-0.230031	0.107446	0.142601	-0.0998489	-0.0444447	-0.178999	0.0480563	0.00977532	0.0493611	-0.00450564	-0.0389068	0.00849323	0.0226318	-0.0641241	0.132416	-0.272249	0.128712	0.0518023	0.00775586	0.215417	-0.090545	-0.249681	-0.000932605	-0.202122	-0.132259	-0.152235	0.222342	0.0670389	-0.0559463	0.25859	-0.200951	0.10347	0.195871	0.175355	0.148118	-0.134221	-0.218221	-0.242301	-0.104505	-0.130428	0.113219	0.0808644	-0.122683	-0.155359	-0.0586116	-0.080749	-0.17722	-0.189586	-0.0648797
seq348	-0.239491	-0.116205	-0.0868028	0.122972	-0.0598563	-0.0230098	0.0163674	0.154312	0.124254	-0.068957	-0.108949	0.0527292	-0.106816	-0.0213067	0.0416053	-0.351721	-0.14899	-0.10708	-0.0457715	-0.112565	0.0438978	-0.139506	0.0398444	0.157809	0.0479051	-0.12259	-0.181518	-0.226964	0.0037159	-0.18293	-0.0821261	0.0706317	0.0175865	0.0131977	-0.0308289	-0.0957293	0.0653491	-0.138044	-0.0322821	-0.00388711	0.147598	0.0451524	0.119653	0.00549981	0.00630991	-0.0323154	0.277927	0.00680083	0.108472
[truncated: 68 more columns]

## Sheet: Supplementary Figure 5B
Supplementary Figure 5B Balances differentiating the two community state types (CSTs)
sample	CST	balance	value
B1	1	n3	0.618703
B10	1	n3	2.57529
B11	1	n3	-0.936838
B12	1	n3	1.24402
B13	1	n3	1.43757
B14	2	n3	-0.176132
B15	2	n3	-1.56099
B16	1	n3	-0.230947
B17	1	n3	0.812876
B18	1	n3	0.423351
B19	2	n3	-1.78185
B2	2	n3	-1.36125
B21	1	n3	-1.12383
B22	1	n3	1.08024
B26	1	n3	1.18566
B27	1	n3	0.201527
B28	1	n3	0.169692
B29	2	n3	-0.307211
B3	2	n3	-0.0895753
B4	2	n3	-0.582288
B5	2	n3	-1.45608
B6	1	n3	1.06045
B7	1	n3	0.733647
B9	1	n3	2.37414
H1	2	n3	-0.601636
H10	2	n3	-1.50217
H11	1	n3	0.336515
H12	2	n3	-1.0932
H13	1	n3	2.75649
H14	1	n3	1.49222
H15	1	n3	2.14579
H16	2	n3	-0.596974
H17	1	n3	0.164644
H18	2	n3	-0.79999
H19	1	n3	0.196783
H20	2	n3	-1.43896
H21	1	n3	0.297437
H22	2	n3	-0.823941
H23	1	n3	-0.0898742
H24	2	n3	0.158559
H25	2	n3	-1.23473
H26	2	n3	-0.552279
H27	1	n3	0.967291
H28	2	n3	-0.819881
H29	2	n3	-0.974677
H30	2	n3	-0.414069
H31	2	n3	0.416414
H32	1	n3	0.185146
H33	2	n3	-1.03168
H34	2	n3	0.113535
H35	2	n3	0.18933
H36	1	n3	2.56347
H37	2	n3	-1.34869
H38	1	n3	1.59017
H39	1	n3	0.439402
H40	2	n3	0.735654
H41	2	n3	-2.15263
H43	1	n3	0.587031
H44	2	n3	0.791579
H45	2	n3	-0.0115681
H46	1	n3	0.318631
H47	2	n3	-1.57988
H48	2	n3	-0.615351
H49	1	n3	0.981848
H50	2	n3	-0.26929
H51	2	n3	-1.10308
H52	1	n3	-0.600989
P1	1	n3	-0.478727
P10	1	n3	2.33933
P11	1	n3	0.292363
P13	1	n3	0.956019
P14	2	n3	-0.466015
P16	1	n3	0.0878913
P17	1	n3	1.50489
P18	1	n3	2.13575
P19	2	n3	-0.989577
P21	2	n3	-1.4403
P22	1	n3	1.64535
P26	1	n3	1.52614
P27	1	n3	1.06291
P28	1	n3	0.516584
P4	2	n3	-0.471446
P5	1	n3	1.07286
P6	1	n3	0.289646
P7	1	n3	-0.0780989
P9	1	n3	2.06863
T1	2	n3	-0.436865
T10	2	n3	-1.39109
T11	1	n3	0.215196
T12	2	n3	-0.438316
T13	1	n3	1.32065
T14	2	n3	0.312155
T15	1	n3	2.05511
T16	1	n3	1.25924
T17	1	n3	0.366126
T18	2	n3	-1.0241
T19	1	n3	0.938378
T20	2	n3	-1.09976
T21	1	n3	-0.464795
T22	2	n3	-0.0300594
T23	1	n3	0.471166
T24	2	n3	-0.28956
T25	2	n3	-0.775356
T26	2	n3	0.136125
T27	1	n3	1.90992
T28	2	n3	-0.625708
T29	2	n3	-1.17062
T30	2	n3	0.203087
T31	1	n3	1.0172
T32	1	n3	1.20057
T33	2	n3	-0.488723
T34	2	n3	0.187868
T35	2	n3	0.39295
T36	1	n3	1.98192
T37	2	n3	-0.941461
T38	1	n3	1.43512
T39	1	n3	0.129742
T40	2	n3	-0.263392
T41	2	n3	-0.663119
T43	1	n3	1.22834
T44	2	n3	1.14022
T45	2	n3	0.314763
T46	1	n3	1.18475
T47	1	n3	-1.42748
T48	2	n3	-0.571668
T49	1	n3	0.956655
T50	2	n3	-0.35281
T51	2	n3	-0.630683
T52	1	n3	0.369379
B1	1	n15	1.5486
B10	1	n15	5.2739
B11	1	n15	2.04838
B12	1	n15	0.499132
B13	1	n15	0.450496
B14	2	n15	-1.00213
B15	2	n15	-1.57646
B16	1	n15	2.14789
B17	1	n15	0.810874
B18	1	n15	1.17865
B19	2	n15	-1.71366
B2	2	n15	-1.57921
B21	1	n15	1.39981
B22	1	n15	1.73573
B26	1	n15	0.310747
B27	1	n15	2.72465
B28	1	n15	0.980749
B29	2	n15	0.473326
B3	2	n15	-0.857817
B4	2	n15	0.00200464
B5	2	n15	-0.0991836
B6	1	n15	2.18529
B7	1	n15	1.90238
B9	1	n15	1.17488
H1	2	n15	-1.88481
H10	2	n15	0.394561
H11	1	n15	-0.135577
H12	2	n15	-3.47563
H13	1	n15	5.18857
H14	1	n15	3.25494
H15	1	n15	3.69257
H16	2	n15	-1.39379
H17	1	n15	4.11972
H18	2	n15	2.34313
H19	1	n15	1.73628
H20	2	n15	-3.69354
H21	1	n15	0.480683
H22	2	n15	0.198167
H23	1	n15	3.51765
H24	2	n15	-1.09604
H25	2	n15	-0.941811
H26	2	n15	-1.31887
H27	1	n15	3.35893
H28	2	n15	-1.9285
H29	2	n15	0.795589
H30	2	n15	1.24197
H31	2	n15	1.45308
H32	1	n15	0.672006
H33	2	n15	-0.403398
H34	2	n15	-0.273418
H35	2	n15	-0.800019
H36	1	n15	3.77238
H37	2	n15	-1.1181
H38	1	n15	1.71015
H39	1	n15	1.30902
H40	2	n15	-1.97536
H41	2	n15	-7.08947
H43	1	n15	3.97965
H44	2	n15	1.40279
H45	2	n15	0.177374
H46	1	n15	0.793673
H47	2	n15	3.76991
H48	2	n15	0.903769
H49	1	n15	2.73321
H50	2	n15	-1.51848
H51	2	n15	0.460572
H52	1	n15	0.32239
P1	1	n15	-0.386562
P10	1	n15	3.39452
P11	1	n15	3.88438
P13	1	n15	-0.174357
P14	2	n15	-1.44982
P16	1	n15	2.28437
P17	1	n15	2.79037
P18	1	n15	2.92991
P19	2	n15	-0.0734466
P21	2	n15	1.04637
P22	1	n15	2.76354
P26	1	n15	1.1234
P27	1	n15	2.5783
P28	1	n15	0.468724
P4	2	n15	0.272851
P5	1	n15	3.87521
P6	1	n15	1.90381
P7	1	n15	1.3398
P9	1	n15	0.836134
T1	2	n15	-2.01805
T10	2	n15	-1.11175
T11	1	n15	0.243799
T12	2	n15	-0.220051
T13	1	n15	2.4068
T14	2	n15	-0.566811
T15	1	n15	4.41817
T16	1	n15	2.29407
T17	1	n15	4.40596
T18	2	n15	1.49295
T19	1	n15	2.96484
T20	2	n15	-3.60065
T21	1	n15	-0.506307
T22	2	n15	0.202695
T23	1	n15	2.75817
T24	2	n15	-1.92012
T25	2	n15	-1.23825
T26	2	n15	-1.41045
T27	1	n15	4.12222
T28	2	n15	-2.57542
T29	2	n15	-0.571354
T30	2	n15	-0.698902
T31	1	n15	2.71546
T32	1	n15	2.52349
T33	2	n15	-0.475933
T34	2	n15	-0.526081
T35	2	n15	-1.17498
T36	1	n15	2.94902
T37	2	n15	-0.758619
T38	1	n15	1.36215
T39	1	n15	0.545281
T40	2	n15	-3.46662
T41	2	n15	-2.39506
T43	1	n15	3.4957
T44	2	n15	1.48176
T45	2	n15	0.675031
T46	1	n15	1.50373
T47	1	n15	3.81731
T48	2	n15	0.0869242
T49	1	n15	2.14262
T50	2	n15	-1.72903
T51	2	n15	0.667786
T52	1	n15	0.887404
B1	1	n17	-0.0554712
B10	1	n17	8.33467
B11	1	n17	-1.44114
B12	1	n17	2.07472
B13	1	n17	3.01258
B14	2	n17	-2.0706
B15	2	n17	-1.73755
B16	1	n17	1.66333
B17	1	n17	8.13074
B18	1	n17	2.39584
B19	2	n17	-3.06717
B2	2	n17	-1.36571
B21	1	n17	-0.14981
B22	1	n17	9.8043
B26	1	n17	8.08314
B27	1	n17	3.27454
B28	1	n17	4.79927
B29	2	n17	-3.27878
B3	2	n17	-4.2634
B4	2	n17	-3.01072
B5	2	n17	-2.02709
B6	1	n17	1.69646
B7	1	n17	1.60789
B9	1	n17	7.63604
H1	2	n17	-1.13399
H10	2	n17	-3.42947
H11	1	n17	5.88911
H12	2	n17	-6.53474
H13	1	n17	9.64605
H14	1	n17	3.76619
H15	1	n17	3.71882
H16	2	n17	-4.75479
H17	1	n17	-1.72784
H18	2	n17	-1.62189
H19	1	n17	-2.76952
H20	2	n17	-7.45546
H21	1	n17	3.63001
H22	2	n17	-5.18543
H23	1	n17	-2.29017
H24	2	n17	-4.80852
H25	2	n17	-4.71877
H26	2	n17	-4.51478
H27	1	n17	-2.35004
H28	2	n17	5.84015
H29	2	n17	-4.24542
H30	2	n17	-1.53624
H31	2	n17	-2.36616
H32	1	n17	3.00366
H33	2	n17	-5.31634
H34	2	n17	-1.15963
H35	2	n17	-2.7143
H36	1	n17	10.3214
H37	2	n17	-7.49936
H38	1	n17	1.86655
H39	1	n17	-2.03084
H40	2	n17	-2.71973
H41	2	n17	-10.9213
H43	1	n17	-1.35494
H44	2	n17	2.85219
H45	2	n17	-3.00193
H46	1	n17	-1.54986
H47	2	n17	-3.20788
H48	2	n17	-3.83335
H49	1	n17	-2.06364
H50	2	n17	-3.12546
H51	2	n17	-4.66578
H52	1	n17	-1.67466
P1	1	n17	-0.284705
P10	1	n17	10.7673
P11	1	n17	-0.230949
P13	1	n17	2.89821
P14	2	n17	-2.64835
P16	1	n17	-0.72691
P17	1	n17	4.59273
P18	1	n17	6.23622
P19	2	n17	-4.02066
P21	2	n17	-1.52501
P22	1	n17	10.3282
P26	1	n17	7.31786
P27	1	n17	4.57482
P28	1	n17	8.63456
P4	2	n17	-3.51286
P5	1	n17	1.27238
P6	1	n17	0.617553
P7	1	n17	0.76162
P9	1	n17	4.41957
T1	2	n17	-2.37686
T10	2	n17	-5.51095
T11	1	n17	3.61551
T12	2	n17	0.133575
T13	1	n17	10.0206
T14	2	n17	-0.421642
T15	1	n17	5.11489
T16	1	n17	3.06904
T17	1	n17	0.178056
T18	2	n17	-1.92085
T19	1	n17	0.693752
T20	2	n17	-6.79584
T21	1	n17	6.0667
T22	2	n17	-2.81955
T23	1	n17	-1.69111
T24	2	n17	-4.27317
T25	2	n17	-2.98762
T26	2	n17	-1.86799
T27	1	n17	1.86006
T28	2	n17	4.25935
T29	2	n17	-4.54097
T30	2	n17	-0.606337
T31	1	n17	0.0759184
T32	1	n17	5.70994
T33	2	n17	-4.78521
T34	2	n17	-1.23095
T35	2	n17	-1.59413
T36	1	n17	9.31207
T37	2	n17	-6.43894
T38	1	n17	0.760138
T39	1	n17	-0.964989
T40	2	n17	-5.12605
T41	2	n17	-4.64647
T43	1	n17	-1.24605
T44	2	n17	3.38159
T45	2	n17	-1.70205
T46	1	n17	0.317525
T47	1	n17	-1.4433
T48	2	n17	-5.35522
T49	1	n17	-1.76227
T50	2	n17	-2.09008
T51	2	n17	-3.29239
T52	1	n17	0.112358
B1	1	n20	1.36704
B10	1	n20	2.85541
B11	1	n20	0.686324
B12	1	n20	1.19329
B13	1	n20	1.42017
B14	2	n20	-0.0832149
B15	2	n20	-0.322261
B16	1	n20	1.54842
B17	1	n20	0.695756
B18	1	n20	1.01452
B19	2	n20	0.0967688
B2	2	n20	-0.157962
B21	1	n20	0.967384
B22	1	n20	1.64138
B26	1	n20	1.01995
B27	1	n20	1.3232
B28	1	n20	1.46915
B29	2	n20	-0.604403
B3	2	n20	-0.0546886
B4	2	n20	0.742968
B5	2	n20	-0.0962755
B6	1	n20	1.30569
B7	1	n20	1.47629
B9	1	n20	2.57632
H1	2	n20	-0.155242
H10	2	n20	-0.340034
H11	1	n20	0.351835
H12	2	n20	-1.50486
H13	1	n20	3.23623
H14	1	n20	1.33673
H15	1	n20	1.81304
H16	2	n20	-0.500703
H17	1	n20	0.511348
H18	2	n20	0.504846
H19	1	n20	0.651342
H20	2	n20	-0.965724
H21	1	n20	0.548763
H22	2	n20	0.908949
H23	1	n20	0.477404
H24	2	n20	-0.0682315
H25	2	n20	-0.473458
H26	2	n20	-0.460709
H27	1	n20	0.133984
H28	2	n20	-0.11923
H29	2	n20	0.288
H30	2	n20	0.450434
H31	2	n20	0.739634
H32	1	n20	0.822787
H33	2	n20	-0.335803
H34	2	n20	0.505539
H35	2	n20	-0.272005
H36	1	n20	2.65576
H37	2	n20	-1.41263
H38	1	n20	0.990272
H39	1	n20	0.484392
H40	2	n20	-0.3127
H41	2	n20	-2.51055
H43	1	n20	0.780207
H44	2	n20	1.1263
H45	2	n20	0.16074
H46	1	n20	1.02315
H47	2	n20	0.395044
H48	2	n20	-0.0573481
H49	1	n20	0.537498
H50	2	n20	0.31783
H51	2	n20	0.152067
H52	1	n20	0.991366
P1	1	n20	0.788647
P10	1	n20	2.60694
P11	1	n20	1.17697
P13	1	n20	0.876815
P14	2	n20	-0.70582
P16	1	n20	0.351171
P17	1	n20	1.5457
P18	1	n20	2.11582
P19	2	n20	0.0347226
P21	2	n20	0.629098
P22	1	n20	1.98459
P26	1	n20	1.5722
P27	1	n20	1.37714
P28	1	n20	0.995588
P4	2	n20	0.431317
P5	1	n20	1.58967
P6	1	n20	1.12508
P7	1	n20	1.49594
P9	1	n20	1.88504
T1	2	n20	0.424104
T10	2	n20	-1.74786
T11	1	n20	0.0234846
T12	2	n20	-0.596317
T13	1	n20	1.97492
T14	2	n20	-0.766584
T15	1	n20	1.88076
T16	1	n20	0.764333
T17	1	n20	0.78679
T18	2	n20	-0.662402
T19	1	n20	1.23554
T20	2	n20	-0.93059
T21	1	n20	0.0354345
T22	2	n20	0.787962
T23	1	n20	0.815925
T24	2	n20	-0.690615
T25	2	n20	-0.508444
T26	2	n20	0.00294264
T27	1	n20	1.18144
T28	2	n20	-0.737181
T29	2	n20	-0.752049
T30	2	n20	0.427418
T31	1	n20	1.37293
T32	1	n20	1.61008
T33	2	n20	0.0771802
T34	2	n20	0.313881
T35	2	n20	-0.416139
T36	1	n20	2.04106
T37	2	n20	-0.979588
T38	1	n20	0.814852
T39	1	n20	0.639099
T40	2	n20	-1.21734
T41	2	n20	-0.089929
T43	1	n20	0.475271
T44	2	n20	1.13688
T45	2	n20	0.490993
T46	1	n20	1.44352
T47	1	n20	0.356635
T48	2	n20	-1.98386
T49	1	n20	-0.0826819
T50	2	n20	0.135983
T51	2	n20	-0.269428
T52	1	n20	1.28805
B1	1	n73	0.553799
B10	1	n73	1.1399
B11	1	n73	0.334479
B12	1	n73	0.591707
B13	1	n73	0.654977
B14	2	n73	0.211957
B15	2	n73	-0.0193083
B16	1	n73	0.856497
B17	1	n73	0.455952
B18	1	n73	0.39607
B19	2	n73	0.0699016
B2	2	n73	0.217443
B21	1	n73	0.371124
B22	1	n73	0.749824
B26	1	n73	-0.749264
B27	1	n73	0.0696948
B28	1	n73	0.75061
B29	2	n73	-0.0658113
B3	2	n73	0.00630228
B4	2	n73	0.321804
B5	2	n73	0.0525861
B6	1	n73	0.599213
B7	1	n73	0.639455
B9	1	n73	1.05126
H1	2	n73	0.166643
H10	2	n73	0.142453
H11	1	n73	0.112229
H12	2	n73	-0.201746
H13	1	n73	1.32955
H14	1	n73	0.755749
H15	1	n73	0.710595
H16	2	n73	0.0568041
H17	1	n73	0.533339
H18	2	n73	0.397393
H19	1	n73	-0.0827534
H20	2	n73	-0.201746
H21	1	n73	0.550389
H22	2	n73	-0.370055
H23	1	n73	0.42344
H24	2	n73	-0.0584358
H25	2	n73	-0.933683
H26	2	n73	0.169659
H27	1	n73	0.316793
H28	2	n73	0.228393
H29	2	n73	0.229601
H30	2	n73	0.354747
H31	2	n73	0.371007
H32	1	n73	-0.633207
H33	2	n73	-0.0220349
H34	2	n73	0.471576
H35	2	n73	0.463948
H36	1	n73	1.07081
H37	2	n73	-1.04856
H38	1	n73	0.566992
H39	1	n73	-0.848693
H40	2	n73	0.112421
H41	2	n73	-0.994934
H43	1	n73	0.709059
H44	2	n73	0.47127
H45	2	n73	-0.113883
H46	1	n73	0.547159
H47	2	n73	0.492677
H48	2	n73	-0.430227
H49	1	n73	0.442302
H50	2	n73	0.126282
H51	2	n73	0.0832626
H52	1	n73	0.418957
P1	1	n73	0.448973
P10	1	n73	1.03925
P11	1	n73	0.521755
P13	1	n73	0.626383
P14	2	n73	-0.00835109
P16	1	n73	0.486138
P17	1	n73	0.648883
P18	1	n73	0.784073
P19	2	n73	0.0702547
P21	2	n73	0.320492
P22	1	n73	0.822313
P26	1	n73	0.563262
P27	1	n73	0.772528
P28	1	n73	0.243582
P4	2	n73	0.390637
P5	1	n73	0.696955
P6	1	n73	0.539878
P7	1	n73	0.584119
P9	1	n73	0.76419
T1	2	n73	0.197199
T10	2	n73	-0.201746
T11	1	n73	0.109224
T12	2	n73	0.000588032
T13	1	n73	0.812948
T14	2	n73	0.0161307
T15	1	n73	-0.0988501
T16	1	n73	0.567969
T17	1	n73	0.562209
T18	2	n73	-0.317454
T19	1	n73	-0.0834338
T20	2	n73	-0.155378
T21	1	n73	0.249574
T22	2	n73	-0.472031
T23	1	n73	0.363297
T24	2	n73	-0.201746
T25	2	n73	-1.25851
T26	2	n73	0.208097
T27	1	n73	0.853477
T28	2	n73	-0.0515034
T29	2	n73	-0.01075
T30	2	n73	0.32183
T31	1	n73	0.839874
T32	1	n73	-0.732328
T33	2	n73	0.0759121
T34	2	n73	0.414037
T35	2	n73	0.453914
T36	1	n73	0.811102
T37	2	n73	-1.24463
T38	1	n73	0.47304
T39	1	n73	-1.07959
T40	2	n73	-0.201746
T41	2	n73	-0.00898756
T43	1	n73	0.539685
T44	2	n73	0.45062
T45	2	n73	0.428221
T46	1	n73	0.84699
T47	1	n73	0.491449
T48	2	n73	0.136655
T49	1	n73	0.461656
T50	2	n73	0.132575
T51	2	n73	0.115674
T52	1	n73	0.543818

## Sheet: Supplementary Figure 6
Supplementary Figure 6 Calculated correlation scores for the saliva microbiome network
taxa	seq39	seq268	seq302	seq143	seq102	seq114	seq128	seq19	seq119	seq11	seq140	seq46	seq68	seq153	seq79	seq80	seq130	seq288	seq176	seq277	seq300	seq229	seq260	seq295	seq217	seq256	seq6	seq73	seq199	seq259	seq12	seq271	seq127	seq203	seq67	seq62	seq42	seq9	seq85	seq59	seq2	seq16	seq383	seq35	seq118	seq156	seq40	seq92	seq17
seq39	0	-0.074454	0.0790967	0.271329	0.0137224	-0.116735	0.134751	-0.0486142	0.479946	-0.109505	-0.0217285	0.00573805	-0.0641722	-0.0614456	-0.195593	-0.121773	0.0945781	0.0876914	0.178375	0.422571	-0.162781	0.00274837	0.270917	0.193608	0.125149	-0.142794	-0.0592373	-0.0450836	-0.0974743	-0.02575	-0.181812	-0.0552388	-0.0644629	0.000854161	-0.164343	-0.106596	-0.0599309	-0.464787	-0.0584331	-0.293298	0.169316	0.228215	-0.0166798	0.332466	-0.0431376	-0.145644	-0.0463312	0.26828	-0.073749
seq268	-0.074454	0	0.0340532	0.11375	0.026573	-0.129936	-0.0419243	-0.162736	0.0867434	-0.174806	-0.0253181	0.133717	-0.194544	0.0126277	-0.0364953	0.0663656	0.264585	-0.00517126	-0.219232	0.131532	-0.0583488	0.0508985	0.246096	-0.166924	-0.108613	0.00980399	-0.074186	0.102546	0.0842853	0.131605	0.234095	0.112921	-0.054483	-0.0278785	-0.0164968	0.161937	-0.055836	0.0361917	0.159272	0.189688	0.132541	-0.00552103	0.00544692	-0.203323	-0.0274643	0.0321153	0.0662616	0.00261278	0.106519
seq302	0.0790967	0.0340532	0	0.39959	0.0239538	0.148234	0.00599972	0.124555	0.125415	0.0370076	0.00195046	-0.0660159	-0.145204	0.0726637	0.0649952	-0.107205	-0.0468147	0.152608	0.0158006	-0.057143	0.0377209	-0.00115023	-0.0060898	0.101239	0.0941969	-0.231096	0.00645911	-0.113889	0.0401095	0.046543	0.0232472	-0.279017	-0.0171365	-0.323763	-0.201319	-0.212693	0.0601531	0.0890519	0.119346	0.0217394	-0.0180225	-0.196366	0.0977389	-0.0122423	0.194316	0.0249696	0.0146907	-0.0137667	-0.107053
seq143	0.271329	0.11375	0.39959	0	0.0213703	0.153392	0.0762039	0.0188253	0.167514	0.106548	0.0747573	0.030654	0.0770086	-0.0335185	0.111108	-0.0639075	0.054531	0.192708	0.0698041	0.136937	-0.0277189	-0.134482	0.0706883	0.154904	0.00448399	-0.0492844	-0.0369584	-0.0358967	0.0458414	0.0816268	-0.158526	-0.140648	0.223513	-0.0535823	-0.0116887	-0.237743	0.000452733	-0.0244465	0.0172338	-0.118926	-0.00979694	-0.0615642	-0.0179286	-0.148504	-0.0309827	0.129286	0.0392949	-0.113372	-0.339163
seq102	0.0137224	0.026573	0.0239538	0.0213703	0	0.196643	0.0253911	0.00517073	-0.150314	0.240547	0.208271	-0.185644	0.0261873	-0.0179567	0.103158	-0.086341	0.0128659	0.0306955	0.0897379	-0.137244	0.303096	0.171746	-0.117576	0.00580905	-0.254497	-0.0632986	0.135478	0.0268606	0.0770841	0.29861	0.0636303	-0.0420181	-0.0219465	-0.0805614	0.158226	-0.0948328	0.246612	0.35919	-0.0148924	-0.0643948	-0.251832	-0.172936	0.00159275	0.0151303	0.0218106	-0.0319879	-0.0796042	-0.0576019	-0.0937849
seq114	-0.116735	-0.129936	0.148234	0.153392	0.196643	0	0.0365431	0.231584	-0.353762	0.412008	0.26699	-0.283755	0.333124	0.166809	0.338741	-0.173174	-0.0661704	-0.0735449	-0.0230339	-0.25639	0.0614821	-0.0757331	-0.396942	0.151775	-0.0104225	0.0243299	0.00373923	-0.00116174	0.03248	-0.0799494	0.0221022	0.0198609	0.286959	0.0280105	0.152009	-0.504245	0.168411	0.282362	-0.0797615	0.0375385	-0.297757	-0.367538	-0.0750022	-0.305092	-0.0115165	0.0728561	0.00301423	-0.0888455	-0.106206
seq128	0.134751	-0.0419243	0.00599972	0.0762039	0.0253911	0.0365431	0	0.0360574	-0.0433505	0.0158955	-0.105819	-0.00559093	-0.0200527	0.0575962	0.0220711	-0.0371745	-0.0936903	-0.129589	-0.187958	0.0880371	-0.0883404	-0.0327609	0.0735416	0.0183275	-0.0792311	-0.0417954	-0.227905	-0.0580291	-0.0632415	-0.0869523	-0.128573	0.0929538	0.0311081	-0.0481363	-0.0203171	-0.273226	0.0231122	-0.179631	0.0532934	-0.0314219	0.0947341	0.0405629	-0.133132	-0.140077	-0.017708	-0.0518195	0.0218835	0.311324	0.243857
seq19	-0.0486142	-0.162736	0.124555	0.0188253	0.00517073	0.231584	0.0360574	0	0.0272478	0.482307	0.0143938	-0.195675	0.0271518	0.112325	0.371306	-0.265921	-0.236859	0.177402	-0.137615	0.00426853	0.151424	0.0963584	-0.0358339	0.236277	-0.0178801	-0.120662	-0.0928617	-0.236887	-0.005737	-0.132373	-0.00516747	-0.00450922	-0.0879103	-0.17505	0.0389096	-0.150545	0.070465	-0.108817	-0.017155	0.0557291	0.0686416	-0.00864024	-0.0669833	0.0325876	0.172497	0.0324376	-0.121694	0.0748117	-0.0286794
seq119	0.479946	0.0867434	0.125415	0.167514	-0.150314	-0.353762	-0.0433505	0.0272478	0	-0.163724	0.0118824	9.1103e-05	-0.116564	-0.138944	-0.147719	-0.0885352	0.123194	0.249836	0.0941546	0.547672	-0.234143	0.0822068	0.33349	-0.0297496	0.316626	-0.114161	-0.123608	-0.0733705	-0.206031	-0.0696903	-0.154574	-0.110531	-0.26093	-0.086816	-0.109284	0.0547154	-0.0721824	-0.481201	-0.0686755	-0.227034	0.278495	0.256783	-0.0172307	0.269418	-0.0301316	0.00302834	-0.0765923	0.197373	0.215043
seq11	-0.109505	-0.174806	0.0370076	0.106548	0.240547	0.412008	0.0158955	0.482307	-0.163724	0	0.290389	-0.334356	0.15569	0.282649	0.63738	-0.333174	-0.344294	0.287737	-0.0110346	-0.160482	0.300022	0.0921117	-0.313207	0.210203	0.0496967	0.00481281	0.0894088	-0.079859	0.111499	0.0469448	0.050635	0.0365206	0.167968	-0.287753	0.0647904	-0.297558	0.358027	0.155974	-0.0308133	-0.028671	-0.0626049	-0.19823	-0.159317	-0.0407582	0.0380322	-0.0559853	-0.163099	-0.0235169	-0.284872
seq140	-0.0217285	-0.0253181	0.00195046	0.0747573	0.208271	0.26699	-0.105819	0.0143938	0.0118824	0.290389	0	-0.0295108	0.223165	0.0347281	0.218774	-0.226164	-0.0207831	0.0788815	-0.0256534	-0.0104496	0.125678	0.021684	-0.239691	0.24359	-0.0114715	0.0288694	0.0894733	-0.00531009	-0.0329735	-0.0744093	0.0656082	0.022568	0.101081	-0.0895968	-0.00746938	-0.172208	0.167901	0.210466	-0.0986553	-0.0683508	-0.0409322	-0.136419	-0.140778	-0.147474	-0.231044	0.0349072	-0.204805	-0.110405	-0.000848934
seq46	0.00573805	0.133717	-0.0660159	0.030654	-0.185644	-0.283755	-0.00559093	-0.195675	9.1103e-05	-0.334356	-0.0295108	0	0.0741614	-0.03678	-0.0535089	0.352927	0.492591	-0.0953444	-0.0730768	0.00588928	-0.209365	-0.209485	0.151015	-0.100459	-0.150289	0.00531811	0.101276	0.00268714	-0.0712716	-0.0672877	-0.0666752	0.0189808	-0.0328084	0.224466	0.00148478	0.272884	-0.311194	0.00319389	-0.0358566	0.174979	-0.0664629	0.174004	0.232873	0.0237413	0.034837	0.156003	0.373911	0.102033	0.131702
seq68	-0.0641722	-0.194544	-0.145204	0.0770086	0.0261873	0.333124	-0.0200527	0.0271518	-0.116564	0.15569	0.223165	0.0741614	0	0.0557172	0.296291	0.0821316	0.151493	-0.0942511	-0.0548778	-0.210261	0.262809	-0.198686	-0.386792	-0.000882422	0.00710134	0.313678	0.154288	0.248131	-0.032706	-0.034603	-0.318538	0.25275	0.351646	0.321034	0.285781	-0.293029	-0.00467841	0.0978375	-0.147793	-0.0169194	-0.386302	-0.0836402	0.121254	-0.346184	-0.0795165	0.151332	0.0753705	-0.250318	-0.0585103
seq153	-0.0614456	0.0126277	0.0726637	-0.0335185	-0.0179567	0.166809	0.0575962	0.112325	-0.138944	0.282649	0.0347281	-0.03678	0.0557172	0	0.369861	-0.0238387	-0.0219167	0.0652246	-0.227228	-0.299687	0.0987642	-0.0893182	-0.286669	0.0512573	-0.131132	0.111635	0.281767	-0.161119	0.0278306	-0.0564883	0.121998	0.0837723	0.155217	-0.0110118	-0.0179424	-0.327526	0.0952561	0.0861087	-0.00496306	0.0295321	-0.0901335	-0.222769	-0.0823833	-0.331795	0.0494469	-0.120757	-0.00214465	0.0587136	0.0320303
seq79	-0.195593	-0.0364953	0.0649952	0.111108	0.103158	0.338741	0.0220711	0.371306	-0.147719	0.63738	0.218774	-0.0535089	0.296291	0.369861	0	-0.190842	-0.0172938	0.0402592	-0.117941	-0.155404	0.136773	-0.0275601	-0.296214	0.0120395	-0.0756621	-0.0277611	0.154146	0.0114218	0.123483	-0.000345586	-0.0846792	-0.0023338	0.177205	-0.226836	0.300222	-0.155487	0.235784	0.247165	0.0423742	0.067365	-0.248439	-0.197379	-0.0605012	-0.1807	0.154291	0.0896877	-0.0505798	-0.0324602	-0.24848
seq80	-0.121773	0.0663656	-0.107205	-0.0639075	-0.086341	-0.173174	-0.0371745	-0.265921	-0.0885352	-0.333174	-0.226164	0.352927	0.0821316	-0.0238387	-0.190842	0	0.272011	-0.0717881	-0.00491308	-0.0162387	-0.15784	-0.250282	0.023328	-0.0156699	-0.0061166	0.418772	0.055239	0.169486	0.0132131	-0.0397141	0.0530832	-0.00447011	0.242831	0.442009	0.108024	0.194603	-0.252429	0.0543429	0.0386393	0.0528287	-0.0671474	0.266895	0.263837	0.0618773	0.0970364	0.196549	0.307125	-0.0439636	0.0491899
seq130	0.0945781	0.264585	-0.0468147	0.054531	0.0128659	-0.0661704	-0.0936903	-0.236859	0.123194	-0.344294	-0.0207831	0.492591	0.151493	-0.0219167	-0.0172938	0.272011	0	-0.17773	-0.137913	0.0720321	-0.0499088	-0.0836043	0.0688615	-0.239386	-0.198932	0.0304197	0.0252666	0.155295	-0.0518768	0.0187697	0.024142	-0.0103491	-0.020222	0.158434	0.118298	0.157943	-0.27086	-0.00452434	-0.0350967	0.195925	-0.184052	0.0311041	0.114987	-0.126437	-0.0612082	0.0725939	0.101634	0.0120141	0.0981066
seq288	0.0876914	-0.00517126	0.152608	0.192708	0.0306955	-0.0735449	-0.129589	0.177402	0.249836	0.287737	0.0788815	-0.0953444	-0.0942511	0.0652246	0.0402592	-0.0717881	-0.17773	0	0.106709	0.211238	0.119251	0.277136	0.295032	0.108311	0.292574	-0.155485	0.00357008	-0.128731	-0.0349217	-0.0288395	-0.00773344	-0.0771117	0.00338754	-0.312753	-0.171176	0.0387558	0.0228002	-0.106143	-0.0621081	-0.208685	0.18847	0.28681	-0.0497201	0.240447	0.0207594	-0.153354	-0.102418	0.101287	-0.224303
seq176	0.178375	-0.219232	0.0158006	0.0698041	0.0897379	-0.0230339	-0.187958	-0.137615	0.0941546	-0.0110346	-0.0256534	-0.0730768	-0.0548778	-0.227228	-0.117941	-0.00491308	-0.137913	0.106709	0	0.182672	-0.014679	0.0227661	0.113378	0.161376	0.260114	0.0775051	-0.0697706	0.0233978	-0.00554386	0.00089287	-0.208321	-0.122338	0.0722638	0.0034488	-0.0354969	0.0928748	0.0780507	-0.0236403	-0.0954823	-0.251116	0.0239466	0.142423	0.0541907	0.287617	-0.126818	-0.0171993	0.033036	0.0267597	-0.346177
seq277	0.422571	0.131532	-0.057143	0.136937	-0.137244	-0.25639	0.0880371	0.00426853	0.547672	-0.160482	-0.0104496	0.00588928	-0.210261	-0.299687	-0.155404	-0.0162387	0.0720321	0.211238	0.182672	0	-0.325916	0.142978	0.592792	-0.0649534	0.270621	-0.142092	-0.3503	-0.0374824	-0.127498	-0.10668	-0.156279	-0.171646	-0.237553	-0.0897548	-0.0952685	0.207739	-0.0397569	-0.514581	-0.0175469	-0.0900845	0.549856	0.472769	0.0164243	0.327024	-0.127912	-0.00802425	0.0192715	0.329497	0.132987
seq300	-0.162781	-0.0583488	0.0377209	-0.0277189	0.303096	0.0614821	-0.0883404	0.151424	-0.234143	0.300022	0.125678	-0.209365	0.262809	0.0987642	0.136773	-0.15784	-0.0499088	0.119251	-0.014679	-0.325916	0	0.131904	-0.180686	0.0167806	-0.147087	-0.0103365	0.181861	0.0375183	0.151434	0.174614	0.132084	0.0980885	0.0372214	-0.0830227	0.148363	-0.0142471	0.0625718	0.324	0.0725177	0.0304785	-0.152548	-0.139901	0.0211196	-0.0727914	0.0696809	-0.0238542	-0.0371927	-0.300431	-0.247929
seq229	0.00274837	0.0508985	-0.00115023	-0.134482	0.171746	-0.0757331	-0.0327609	0.0963584	0.0822068	0.0921117	0.021684	-0.209485	-0.198686	-0.0893182	-0.0275601	-0.250282	-0.0836043	0.277136	0.0227661	0.142978	0.131904	0	0.227309	-0.0926048	-0.00355675	-0.134045	-0.139164	-0.063429	-0.00989616	0.0148361	0.0797792	-0.0138175	-0.207842	-0.267508	-0.103393	0.189047	0.0150098	-0.122044	-0.0395456	0.00904144	0.208656	0.0868864	-0.173157	0.192825	-0.0144863	-0.168694	-0.178787	0.151488	-0.0243053
seq260	0.270917	0.246096	-0.0060898	0.0706883	-0.117576	-0.396942	0.0735416	-0.0358339	0.33349	-0.313207	-0.239691	0.151015	-0.386792	-0.286669	-0.296214	0.023328	0.0688615	0.295032	0.113378	0.592792	-0.180686	0.227309	0	-0.0498432	0.154378	-0.175811	-0.313722	-0.115736	-0.137176	-0.00734452	-0.0157626	-0.130135	-0.245431	-0.113611	-0.102756	0.403924	-0.0627366	-0.443107	0.0611879	-0.0358917	0.534774	0.409171	-0.0441233	0.25816	-0.0506953	-0.110983	0.0215302	0.31295	0.124402
seq295	0.193608	-0.166924	0.101239	0.154904	0.00580905	0.151775	0.0183275	0.236277	-0.0297496	0.210203	0.24359	-0.100459	-0.000882422	0.0512573	0.0120395	-0.0156699	-0.239386	0.108311	0.161376	-0.0649534	0.0167806	-0.0926048	-0.0498432	0	-0.0027949	0.0582795	-0.0432117	-0.0380655	-0.0552738	-0.0368576	0.00121134	0.0146973	0.176846	-0.00190564	-0.0753883	-0.171128	0.0875588	-0.107947	-0.0169865	-0.0761117	0.00519458	0.136714	-0.00546843	0.0170042	0.0831758	-0.014664	-0.0918019	-0.0613082	-0.10887
seq217	0.125149	-0.108613	0.0941969	0.00448399	-0.254497	-0.0104225	-0.0792311	-0.0178801	0.316626	0.0496967	-0.0114715	-0.150289	0.00710134	-0.131132	-0.0756621	-0.0061166	-0.198932	0.292574	0.260114	0.270621	-0.147087	-0.00355675	0.154378	-0.0027949	0	0.0202116	-0.0526735	0.0247315	-0.115886	-0.173966	-0.197813	-0.0308476	-0.0515016	-0.0336793	-0.0416412	-0.153913	0.0119752	-0.129731	-0.119627	-0.200367	0.0694431	0.135078	0.0329434	0.227556	-0.0816718	-0.0955169	0.0931014	0.0489507	-0.0236738
seq256	-0.142794	0.00980399	-0.231096	-0.0492844	-0.0632986	0.0243299	-0.0417954	-0.120662	-0.114161	0.00481281	0.0288694	0.00531811	0.313678	0.111635	-0.0277611	0.418772	0.0304197	-0.155485	0.0775051	-0.142092	-0.0103365	-0.134045	-0.175811	0.0582795	0.0202116	0	0.00692142	0.454159	0.171445	-0.0802952	0.00515965	0.230181	0.29085	0.501677	0.0527399	-0.0895262	-0.0425294	0.0205228	-0.0543152	0.0490051	-0.0956663	-0.000856051	-0.00900556	-0.023796	-0.0793773	0.176009	0.208812	-0.240924	-0.00527068
seq6	-0.0592373	-0.074186	0.00645911	-0.0369584	0.135478	0.00373923	-0.227905	-0.0928617	-0.123608	0.0894088	0.0894733	0.101276	0.154288	0.281767	0.154146	0.055239	0.0252666	0.00357008	-0.0697706	-0.3503	0.181861	-0.139164	-0.313722	-0.0432117	-0.0526735	0.00692142	0	0.00276353	0.20732	0.167624	0.0578645	0.0115315	0.12253	0.0666505	0.29689	0.0115208	-0.0542567	0.348278	-0.0244142	-0.022371	-0.374714	-0.243891	0.0425289	-0.11342	0.131266	0.0870009	0.0520854	-0.281936	-0.0138371
seq73	-0.0450836	0.102546	-0.113889	-0.0358967	0.0268606	-0.00116174	-0.0580291	-0.236887	-0.0733705	-0.079859	-0.00531009	0.00268714	0.248131	-0.161119	0.0114218	0.169486	0.155295	-0.128731	0.0233978	-0.0374824	0.0375183	-0.063429	-0.115736	-0.0380655	0.0247315	0.454159	0.00276353	0	0.224324	0.0529502	-0.109068	0.231124	0.111779	0.232596	0.114874	-0.0118141	0.0591009	0.064653	0.0830111	0.0813567	-0.222418	0.0520878	0.0672509	0.000801596	-0.0249003	0.069737	0.0984929	-0.252261	-0.110044
seq199	-0.0974743	0.0842853	0.0401095	0.0458414	0.0770841	0.03248	-0.0632415	-0.005737	-0.206031	0.111499	-0.0329735	-0.0712716	-0.032706	0.0278306	0.123483	0.0132131	-0.0518768	-0.0349217	-0.00554386	-0.127498	0.151434	-0.00989616	-0.137176	-0.0552738	-0.115886	0.171445	0.20732	0.224324	0	0.222117	0.148596	0.306774	0.169106	0.0149022	0.0244683	1.36396e-05	-0.0120533	0.168244	0.0242966	0.209623	-0.195164	-0.164958	0.0625107	0.0109105	0.241458	0.237535	0.14934	-0.223963	-0.198887
seq259	-0.02575	0.131605	0.046543	0.0816268	0.29861	-0.0799494	-0.0869523	-0.132373	-0.0696903	0.0469448	-0.0744093	-0.0672877	-0.034603	-0.0564883	-0.000345586	-0.0397141	0.0187697	-0.0288395	0.00089287	-0.10668	0.174614	0.0148361	-0.00734452	-0.0368576	-0.173966	-0.0802952	0.167624	0.0529502	0.222117	0	0.257408	0.00567092	0.0864023	-0.257215	-0.0969933	0.0504902	0.0979802	0.204371	0.238308	0.0152632	0.0200249	-0.187513	0.00919685	-0.0793342	0.0352198	-0.0361725	-0.0546935	-0.151216	-0.0116985
seq12	-0.181812	0.234095	0.0232472	-0.158526	0.0636303	0.0221022	-0.128573	-0.00516747	-0.154574	0.050635	0.0656082	-0.0666752	-0.318538	0.121998	-0.0846792	0.0530832	0.024142	-0.00773344	-0.208321	-0.156279	0.132084	0.0797792	-0.0157626	0.00121134	-0.197813	0.00515965	0.0578645	-0.109068	0.148596	0.257408	0	0.0368047	0.0941288	-0.143424	-0.0501579	0.222665	0.061496	0.093199	0.19104	0.256656	0.169939	-0.209054	-0.150933	-0.158256	0.080764	-0.150037	-0.209608	-0.0528795	0.197586
seq271	-0.0552388	0.112921	-0.279017	-0.140648	-0.0420181	0.0198609	0.0929538	-0.00450922	-0.110531	0.0365206	0.022568	0.0189808	0.25275	0.0837723	-0.0023338	-0.00447011	-0.0103491	-0.0771117	-0.122338	-0.171646	0.0980885	-0.0138175	-0.130135	0.0146973	-0.0308476	0.230181	0.0115315	0.231124	0.306774	0.00567092	0.0368047	0	0.17641	0.196499	0.0131779	-0.0308944	-0.01208	-0.140081	-0.0329224	0.254267	0.00741973	-0.00579671	-0.0610643	-0.181024	-0.176568	-0.0403624	-0.0877339	-0.0030484	0.166745
seq127	-0.0644629	-0.054483	-0.0171365	0.223513	-0.0219465	0.286959	0.0311081	-0.0879103	-0.26093	0.167968	0.101081	-0.0328084	0.351646	0.155217	0.177205	0.242831	-0.020222	0.00338754	0.0722638	-0.237553	0.0372214	-0.207842	-0.245431	0.176846	-0.0515016	0.29085	0.12253	0.111779	0.169106	0.0864023	0.0941288	0.17641	0	0.0673462	0.0661255	-0.0901823	0.0946669	0.057592	0.00204063	-0.0483844	-0.0879092	-0.0457751	-0.0153319	-0.354817	-0.0381463	0.00776022	-0.117879	-0.138346	-0.252018
seq203	0.000854161	-0.0278785	-0.323763	-0.0535823	-0.0805614	0.0280105	-0.0481363	-0.17505	-0.086816	-0.287753	-0.0895968	0.224466	0.321034	-0.0110118	-0.226836	0.442009	0.158434	-0.312753	0.0034488	-0.0897548	-0.0830227	-0.267508	-0.113611	-0.00190564	-0.0336793	0.501677	0.0666505	0.232596	0.0149022	-0.257215	-0.143424	0.196499	0.0673462	0	0.272367	-0.00108099	-0.209088	-0.0156664	-0.132298	0.0668302	-0.236923	0.123036	0.160152	0.0382348	-0.0441903	0.308514	0.332666	-0.164639	0.141345
seq67	-0.164343	-0.0164968	-0.201319	-0.0116887	0.158226	0.152009	-0.0203171	0.0389096	-0.109284	0.0647904	-0.00746938	0.00148478	0.285781	-0.0179424	0.300222	0.108024	0.118298	-0.171176	-0.0354969	-0.0952685	0.148363	-0.103393	-0.102756	-0.0753883	-0.0416412	0.0527399	0.29689	0.114874	0.0244683	-0.0969933	-0.0501579	0.0131779	0.0661255	0.272367	0	0.216845	0.0452809	0.239812	-0.0414333	0.0613752	-0.389537	-0.0753614	0.037867	-0.0839157	0.0709997	0.186146	-0.0391702	-0.349423	0.0110933
seq62	-0.106596	0.161937	-0.212693	-0.237743	-0.0948328	-0.504245	-0.273226	-0.150545	0.0547154	-0.297558	-0.172208	0.272884	-0.293029	-0.327526	-0.155487	0.194603	0.157943	0.0387558	0.0928748	0.207739	-0.0142471	0.189047	0.403924	-0.171128	-0.153913	-0.0895262	0.0115208	-0.0118141	1.36396e-05	0.0504902	0.222665	-0.0308944	-0.0901823	-0.00108099	0.216845	0	-0.0716455	-0.0805024	0.0915491	0.15064	0.180063	0.195911	-0.00136566	0.0977365	-0.0312529	-0.0217003	-0.187598	-0.0680297	0.106109
seq42	-0.0599309	-0.055836	0.0601531	0.000452733	0.246612	0.168411	0.0231122	0.070465	-0.0721824	0.358027	0.167901	-0.311194	-0.00467841	0.0952561	0.235784	-0.252429	-0.27086	0.0228002	0.0780507	-0.0397569	0.0625718	0.0150098	-0.0627366	0.0875588	0.0119752	-0.0425294	-0.0542567	0.0591009	-0.0120533	0.0979802	0.061496	-0.01208	0.0946669	-0.209088	0.0452809	-0.0716455	0	0.119658	0.0152362	-0.117982	0.0151326	-0.210817	-0.135985	-0.238826	-0.176697	-0.260341	-0.328206	-0.0210473	-0.0547452
seq9	-0.464787	0.0361917	0.0890519	-0.0244465	0.35919	0.282362	-0.179631	-0.108817	-0.481201	0.155974	0.210466	0.00319389	0.0978375	0.0861087	0.247165	0.0543429	-0.00452434	-0.106143	-0.0236403	-0.514581	0.324	-0.122044	-0.443107	-0.107947	-0.129731	0.0205228	0.348278	0.064653	0.168244	0.204371	0.093199	-0.140081	0.057592	-0.0156664	0.239812	-0.0805024	0.119658	0	-0.0486536	0.0118996	-0.500486	-0.441561	0.0204284	-0.25252	0.128619	0.144774	0.157828	-0.338806	-0.179966
seq85	-0.0584331	0.159272	0.119346	0.0172338	-0.0148924	-0.0797615	0.0532934	-0.017155	-0.0686755	-0.0308133	-0.0986553	-0.0358566	-0.147793	-0.00496306	0.0423742	0.0386393	-0.0350967	-0.0621081	-0.0954823	-0.0175469	0.0725177	-0.0395456	0.0611879	-0.0169865	-0.119627	-0.0543152	-0.0244142	0.0830111	0.0242966	0.238308	0.19104	-0.0329224	0.00204063	-0.132298	-0.0414333	0.0915491	0.0152362	-0.0486536	0	0.161327	0.148969	0.0260243	0.0400903	-0.06492	0.187322	0.0681582	0.0291834	-0.127612	-0.101016
seq59	-0.293298	0.189688	0.0217394	-0.118926	-0.0643948	0.0375385	-0.0314219	0.0557291	-0.227034	-0.028671	-0.0683508	0.174979	-0.0169194	0.0295321	0.067365	0.0528287	0.195925	-0.208685	-0.251116	-0.0900845	0.0304785	0.00904144	-0.0358917	-0.0761117	-0.200367	0.0490051	-0.022371	0.0813567	0.209623	0.0152632	0.256656	0.254267	-0.0483844	0.0668302	0.0613752	0.15064	-0.117982	0.0118996	0.161327	0	-0.116863	-0.126699	0.164447	-0.061084	0.144276	0.267348	0.193577	-0.0795182	0.167115
seq2	0.169316	0.132541	-0.0180225	-0.00979694	-0.251832	-0.297757	0.0947341	0.0686416	0.278495	-0.0626049	-0.0409322	-0.0664629	-0.386302	-0.0901335	-0.248439	-0.0671474	-0.184052	0.18847	0.0239466	0.549856	-0.152548	0.208656	0.534774	0.00519458	0.0694431	-0.0956663	-0.374714	-0.222418	-0.195164	0.0200249	0.169939	0.00741973	-0.0879092	-0.236923	-0.389537	0.180063	0.0151326	-0.500486	0.148969	-0.116863	0	0.327085	-0.206501	0.12788	-0.166261	-0.227886	-0.178517	0.402819	0.131196
seq16	0.228215	-0.00552103	-0.196366	-0.0615642	-0.172936	-0.367538	0.0405629	-0.00864024	0.256783	-0.19823	-0.136419	0.174004	-0.0836402	-0.222769	-0.197379	0.266895	0.0311041	0.28681	0.142423	0.472769	-0.139901	0.0868864	0.409171	0.136714	0.135078	-0.000856051	-0.243891	0.0520878	-0.164958	-0.187513	-0.209054	-0.00579671	-0.0457751	0.123036	-0.0753614	0.195911	-0.210817	-0.441561	0.0260243	-0.126699	0.327085	0	0.0893988	0.433114	0.0169423	-0.0115884	0.0606705	0.311807	-0.110143
seq383	-0.0166798	0.00544692	0.0977389	-0.0179286	0.00159275	-0.0750022	-0.133132	-0.0669833	-0.0172307	-0.159317	-0.140778	0.232873	0.121254	-0.0823833	-0.0605012	0.263837	0.114987	-0.0497201	0.0541907	0.0164243	0.0211196	-0.173157	-0.0441233	-0.00546843	0.0329434	-0.00900556	0.0425289	0.0672509	0.0625107	0.00919685	-0.150933	-0.0610643	-0.0153319	0.160152	0.037867	-0.00136566	-0.135985	0.0204284	0.0400903	0.164447	-0.206501	0.0893988	0	0.146801	0.279648	0.363684	0.439087	-0.0601531	0.00771523
seq35	0.332466	-0.203323	-0.0122423	-0.148504	0.0151303	-0.305092	-0.140077	0.0325876	0.269418	-0.0407582	-0.147474	0.0237413	-0.346184	-0.331795	-0.1807	0.0618773	-0.126437	0.240447	0.287617	0.327024	-0.0727914	0.192825	0.25816	0.0170042	0.227556	-0.023796	-0.11342	0.000801596	0.0109105	-0.0793342	-0.158256	-0.181024	-0.354817	0.0382348	-0.0839157	0.0977365	-0.238826	-0.25252	-0.06492	-0.061084	0.12788	0.433114	0.146801	0	0.142421	0.122512	0.162846	0.186019	-0.142102
seq118	-0.0431376	-0.0274643	0.194316	-0.0309827	0.0218106	-0.0115165	-0.017708	0.172497	-0.0301316	0.0380322	-0.231044	0.034837	-0.0795165	0.0494469	0.154291	0.0970364	-0.0612082	0.0207594	-0.126818	-0.127912	0.0696809	-0.0144863	-0.0506953	0.0831758	-0.0816718	-0.0793773	0.131266	-0.0249003	0.241458	0.0352198	0.080764	-0.176568	-0.0381463	-0.0441903	0.0709997	-0.0312529	-0.176697	0.128619	0.187322	0.144276	-0.166261	0.0169423	0.279648	0.142421	0	0.251925	0.346755	-0.0939572	-0.114921
seq156	-0.145644	0.0321153	0.0249696	0.129286	-0.0319879	0.0728561	-0.0518195	0.0324376	0.00302834	-0.0559853	0.0349072	0.156003	0.151332	-0.120757	0.0896877	0.196549	0.0725939	-0.153354	-0.0171993	-0.00802425	-0.0238542	-0.168694	-0.110983	-0.014664	-0.0955169	0.176009	0.0870009	0.069737	0.237535	-0.0361725	-0.150037	-0.0403624	0.00776022	0.308514	0.186146	-0.0217003	-0.260341	0.144774	0.0681582	0.267348	-0.227886	-0.0115884	0.363684	0.122512	0.251925	0	0.457186	-0.179679	-0.0958227
seq40	-0.0463312	0.0662616	0.0146907	0.0392949	-0.0796042	0.00301423	0.0218835	-0.121694	-0.0765923	-0.163099	-0.204805	0.373911	0.0753705	-0.00214465	-0.0505798	0.307125	0.101634	-0.102418	0.033036	0.0192715	-0.0371927	-0.178787	0.0215302	-0.0918019	0.0931014	0.208812	0.0520854	0.0984929	0.14934	-0.0546935	-0.209608	-0.0877339	-0.117879	0.332666	-0.0391702	-0.187598	-0.328206	0.157828	0.0291834	0.193577	-0.178517	0.0606705	0.439087	0.162846	0.346755	0.457186	0	-0.0373089	-0.0404506
seq92	0.26828	0.00261278	-0.0137667	-0.113372	-0.0576019	-0.0888455	0.311324	0.0748117	0.197373	-0.0235169	-0.110405	0.102033	-0.250318	0.0587136	-0.0324602	-0.0439636	0.0120141	0.101287	0.0267597	0.329497	-0.300431	0.151488	0.31295	-0.0613082	0.0489507	-0.240924	-0.281936	-0.252261	-0.223963	-0.151216	-0.0528795	-0.0030484	-0.138346	-0.164639	-0.349423	-0.0680297	-0.0210473	-0.338806	-0.127612	-0.0795182	0.402819	0.311807	-0.0601531	0.186019	-0.0939572	-0.179679	-0.0373089	0	0.194599
seq17	-0.073749	0.106519	-0.107053	-0.339163	-0.0937849	-0.106206	0.243857	-0.0286794	0.215043	-0.284872	-0.000848934	0.131702	-0.0585103	0.0320303	-0.24848	0.0491899	0.0981066	-0.224303	-0.346177	0.132987	-0.247929	-0.0243053	0.124402	-0.10887	-0.0236738	-0.00527068	-0.0138371	-0.110044	-0.198887	-0.0116985	0.197586	0.166745	-0.252018	0.141345	0.0110933	0.106109	-0.0547452	-0.179966	-0.101016	0.167115	0.131196	-0.110143	0.00771523	-0.142102	-0.114921	-0.0958227	-0.0404506	0.194599	0
seq88	0.0331314	0.158874	0.0520888	0.0351319	0.145487	-0.0715538	0.0279982	-0.0655287	0.11264	-0.00198516	-0.066229	-0.205908	-0.166353	0.0364155	0.0111067	-0.225802	-0.0127172	0.0677173	-0.0776398	0.0147862	0.112232	0.0476884	0.0496188	-0.108353	-0.0773855	-0.187474	-0.0184574	-0.0392321	-0.0249897	0.399977	0.161122	-0.0542457	-0.276645	-0.179098	-0.0459005	-0.0637702	0.0720146	0.0356336	0.186179	0.00590461	0.104837	-0.155299	-0.0487847	-0.0349698	0.0146374	-0.0170127	-0.082266	-0.00040319	0.167549
seq55	0.177147	0.24259	-0.0612312	-0.0431562	-0.135435	-0.236577	0.144717	-0.0953669	0.315208	-0.22719	-0.16499	-0.0230707	-0.446739	0.0145086	-0.262291	-0.0856433	0.0256735	0.0229113	-0.030816	0.389282	-0.222948	0.250233	0.375844	-0.0615454	0.00549113	-0.106078	-0.141574	-0.206446	-0.188101	0.0460565	0.194663	-0.0586586	-0.273886	-0.0391797	-0.0739812	0.186245	0.0386159	-0.245689	0.0058549	-0.105503	0.522233	0.0291797	-0.238874	0.0451969	-0.0536582	-0.161231	-0.0960016	0.261889	0.339032
seq235	-0.000818139	0.011541	0.296702	0.0839467	-0.039528	0.123889	0.104875	0.0243728	0.082766	-0.0328324	-0.0533063	-0.0370029	-0.0333969	0.120151	0.0910905	0.00867937	0.0171856	-0.112431	-0.0931437	0.0244822	-0.292775	-0.103402	-0.00702829	-0.0180146	-0.0104569	0.022773	-0.111768	3.15554e-05	0.027079	-0.0241822	-0.0133926	-0.0525059	-0.0317526	-0.0653912	0.016872	-0.105029	-0.00760573	0.00557371	0.0106703	0.0289237	-0.0163333	-0.128028	-0.0492604	-0.0933003	0.0329765	0.0759344	-0.0856725	0.129682	0.207451
seq378	0.0405604	0.056561	0.308694	-0.0298215	0.0790976	0.0560752	0.0835887	0.0168425	0.114932	-0.00362136	-0.0485724	-0.107311	-0.178964	0.042656	0.0985658	-0.122444	0.139332	-0.0215581	-0.100724	0.0203983	-0.110945	0.168949	-0.0233013	-0.118163	0.0102064	-0.176789	-0.112602	0.0472956	0.0785171	-0.000362854	0.0111875	-0.106763	-0.221239	-0.21774	-0.00365891	-0.0256754	0.0071745	0.0155072	-0.00592819	0.0946893	-0.156026	-0.232754	-0.0121284	-0.0165188	0.066736	-0.0179083	-0.080093	0.197157	0.199575
seq75	0.403517	0.120887	-0.0392318	0.0261087	-0.151319	-0.39478	-0.00889055	-0.235383	0.468622	-0.42551	-0.227246	0.120242	-0.341052	-0.265715	-0.364869	0.0231189	0.290076	0.0825139	0.157466	0.509948	-0.234667	0.164103	0.534311	-0.0522208	0.0569385	-0.106128	-0.259204	0.00152794	-0.2277	0.0221271	-0.0127039	-0.192471	-0.240618	-4.53483e-05	-0.0650055	0.41324	-0.0993214	-0.4258	0.0725973	-0.125757	0.389228	0.434564	-0.133417	0.331626	-0.0963999	-0.180623	-0.090147	0.254296	0.120912
seq25	0.0579498	0.0522522	-0.107297	-0.215933	-0.190313	-0.311544	0.0899138	-0.184214	0.146875	-0.303694	-0.0868342	0.204097	-0.154089	0.00324129	-0.226159	0.104312	0.183158	-0.136083	-0.291629	0.186266	-0.199959	0.0239082	0.171949	-0.212996	-0.0309433	-0.0631729	-0.0237684	0.0155419	-0.193703	0.0735284	0.179334	0.04751	-0.192953	0.00447378	-0.120068	0.224542	-0.120221	-0.167026	0.0407234	0.139061	0.227857	-0.0330316	-0.0712667	-0.0266306	-0.0394831	-0.181725	-0.0711738	0.274092	0.603622
seq15	-0.1149	0.0170021	0.00184153	-0.353763	-0.0530514	0.0213034	0.0362088	0.0737417	0.157039	-0.121303	0.0771399	-0.0816762	0.0289276	0.156114	-0.123075	-0.031369	-0.0136125	-0.0924595	-0.456015	-0.0893719	-0.0253471	-0.0647217	-0.0755318	-0.0195155	-0.0178005	0.00388275	0.185723	-0.037413	-0.205114	0.0885686	0.30065	0.0617837	-0.21136	0.0137752	0.0588428	-0.0354011	0.00389334	-0.0143984	-0.0428411	0.119783	0.00935519	-0.26004	-0.0508394	-0.176469	0.0481927	-0.050002	-0.141383	-0.0713562	0.623237
seq145	0.209507	0.0790938	-0.0426042	-0.091139	-0.0180232	-0.348627	0.205946	-0.180356	0.176609	-0.381016	-0.203496	0.0724277	-0.280144	-0.0790519	-0.313893	0.150253	0.0167448	-0.0879482	0.0489684	0.347596	-0.150192	0.0721174	0.401585	-0.0389722	-0.0501336	-0.0490598	-0.319357	-0.104308	-0.169185	0.138976	-0.0483226	-0.0772747	-0.164721	0.0266031	-0.28336	0.131429	-0.0919731	-0.259838	0.0510308	-0.10308	0.426256	0.298959	0.024573	0.153202	-0.0335723	-0.110478	0.03642	0.373377	0.193113
seq50	0.158995	0.119974	0.0515136	-0.0761193	-0.0150189	-0.28158	0.182011	-0.31918	0.277661	-0.366771	0.0371526	0.202626	-0.320563	-0.26101	-0.315345	0.0413258	0.0836023	-0.112724	-0.0116531	0.380633	-0.311935	0.0497238	0.346396	-0.0883955	-0.0157622	-0.220549	-0.261284	-0.106915	-0.287942	0.0801965	0.0616095	-0.232043	-0.287243	-0.0653379	-0.231138	0.165736	0.0814571	-0.142839	-0.00261833	-0.0417553	0.357971	0.0857659	0.0354976	0.0825917	-0.105195	-0.112151	-0.0430561	0.343262	0.472722
seq184	0.239765	-0.153337	-0.0369067	0.0542352	0.0140409	-0.134208	0.071646	0.0306181	0.0789643	-0.0497203	-0.0830395	-0.0116475	-0.00308906	-0.0653556	-0.111881	0.069904	-0.0507067	0.113209	0.257965	0.191924	0.00240657	0.0203357	0.124718	-0.0230344	0.0571176	0.111332	-0.300523	0.00708222	-0.0786493	0.00175272	-0.263695	-0.00551132	-0.0455551	0.084919	-0.173151	-0.0486662	-0.165835	-0.147998	-0.0123937	-0.147806	0.119745	0.230667	-0.0507233	0.237152	-0.00963132	-0.0848655	0.039404	0.154252	-0.251731
seq206	0.224818	0.172031	-0.100191	-0.152764	-0.262938	-0.554949	0.0421278	-0.243259	0.319481	-0.569517	-0.360178	0.163425	-0.32584	-0.12869	-0.415238	0.138713	0.163761	-0.0187225	-0.0831013	0.372227	-0.262684	0.0554537	0.531379	-0.129341	0.00303071	-0.0738546	-0.114714	0.00657321	-0.186449	0.00200281	-0.051187	-0.034677	-0.344308	0.0440029	-0.134673	0.285558	-0.212472	-0.413847	0.131238	-0.0255612	0.296907	0.259738	-0.0110855	0.0548437	0.0177895	-0.0704005	0.0225813	0.267194	0.247892
seq91	0.0271452	0.112331	-0.127207	-0.215183	-0.216214	-0.366555	-0.138936	-0.0965152	0.156739	-0.26193	-0.228188	0.0308217	-0.187891	-0.0295503	-0.300184	0.116597	0.107754	-0.0176258	-0.00297309	0.235004	-0.109211	0.108069	0.184811	-0.236175	0.118546	0.0173679	0.0930308	0.00277503	-0.00526356	0.105165	0.12566	0.0805625	-0.185138	-0.0381152	-0.0459094	0.378544	-0.115139	-0.143703	-0.084341	0.0175601	0.293306	0.0218206	0.120493	0.0515229	-0.0531374	-0.13442	0.0381106	0.00764727	0.375015
seq45	0.0491128	0.0748769	0.0199014	0.00149254	-0.0444084	-0.0182754	0.0748723	-0.0208822	0.0554157	0.14654	0.0304733	-0.0560286	-0.0611107	0.0237564	0.148676	-0.143154	-0.0388308	-0.0518233	-0.0256737	0.171618	-0.0852311	-0.018857	-0.0112813	0.0215235	-0.165608	-0.156627	-0.0300433	-0.0945705	-0.00871358	0.0611381	0.0765141	0.0300903	0.0544103	-0.155311	-0.151089	0.0520879	0.211451	-0.116486	0.070886	0.0103498	0.259302	-0.0825755	-0.0890067	-0.160466	-0.0664253	0.0207764	-0.174015	0.205557	0.138173
seq57	0.0177253	0.126406	0.0161799	-0.0864217	0.0174131	-0.0391028	-0.0135871	-0.188981	0.103868	-0.0448718	-0.0157092	0.0767167	0.0252942	0.195541	0.0164849	0.106022	0.249414	-0.0812526	-0.0437979	0.0015094	-0.0478329	0.0210498	0.0333672	-0.149636	-0.0446018	0.0990127	-0.163281	-0.0952225	-0.160657	0.023543	0.114719	-0.0435224	-0.0528967	0.132923	-0.0451597	-0.0354505	-0.00940612	-0.0375464	-0.131601	0.0891535	-0.0399645	0.0209021	-0.0971896	-0.0199509	-0.0469839	-0.10935	-0.0376092	0.125831	0.122792
seq158	-0.239517	0.107377	-0.135851	-0.0798182	-0.166968	-0.0449989	0.0524579	-0.0823018	-0.0259704	-0.100434	-0.0500406	0.347237	-0.00879414	-0.011682	-0.0185128	0.326469	0.161431	0.0144671	-0.267746	-0.0244079	-0.100037	-0.103215	0.0596375	-0.1451	0.0165166	-0.031239	0.0668112	-0.0508307	-0.143127	-0.0298368	0.268456	-0.0447193	0.0265544	0.0475521	0.0412348	0.247281	-0.106707	0.112025	0.00315904	0.15359	-0.0096742	-0.00191209	0.0266261	-0.17762	0.0937	0.00725991	0.134506	0.150141	0.394058
seq231	-0.0568175	-0.013971	-0.0503064	0.145079	0.232563	0.104353	-0.0965726	-0.0773698	-0.00739744	0.265861	0.138699	-0.059896	0.256704	0.163866	0.209462	-0.164812	0.0640394	-0.0976036	0.090962	-0.176006	0.140522	0.0208757	-0.318017	-0.137801	-0.083481	0.148428	0.292683	0.0573896	0.160429	0.422671	-0.0016389	0.179441	0.139032	-0.0173054	0.0538892	-0.118957	0.128981	0.24472	-0.197198	-0.0942045	-0.104283	-0.358503	-0.117406	-0.236243	-0.140975	-0.0116363	-0.0613038	-0.144115	0.059267
seq225	-0.162031	0.25171	0.114094	0.0914673	-0.223564	0.0148934	-0.198187	-0.141078	-0.063391	-0.118748	-0.158551	0.132208	-0.0959619	0.117516	-0.0092983	0.0979064	0.215447	-0.0337311	0.0519102	0.00323709	-0.0445875	-0.115771	0.119268	-0.199083	0.0259554	0.0277608	0.0662433	-0.00826803	-0.0275507	0.170321	0.175137	-0.0918987	0.182992	-0.0605288	-0.0153807	0.103471	0.0404769	0.167661	0.0814449	0.038662	0.14096	-0.0994246	-0.0727324	-0.199393	0.00209308	-0.0569461	0.14967	0.0355509	-0.0674972
seq191	0.318731	0.0210111	-0.0208352	-0.0380862	0.0415507	-0.179489	0.146186	-0.0814724	0.19741	-0.0312918	0.0631506	-0.123375	-0.24384	-0.0409444	-0.0932532	-0.103685	-0.192163	0.095405	0.0438249	0.196854	0.0338526	0.0752072	0.30731	-0.0126662	0.0249583	-0.0391526	-0.148009	-0.0777969	0.0236933	-0.103684	-0.107347	0.0670269	-0.149932	0.0462539	-0.103426	-0.0127079	0.041586	-0.212827	0.0546591	-0.183584	0.224136	0.201985	-0.0862559	0.30089	-0.012186	-0.0306317	-0.0628688	0.172366	-0.0801883
seq124	-0.0525915	-0.329335	0.0474769	0.059841	0.138565	0.372627	-0.011313	0.0816798	-0.162508	0.152176	0.154922	-0.0183794	0.269677	-0.0657281	0.069566	-0.0387178	-0.0747978	-0.0267529	0.201193	-0.291283	0.109843	-0.143303	-0.332509	0.270669	0.045571	0.193803	0.0305645	0.04503	0.0253726	-0.104819	-0.18342	0.0399974	0.200345	0.162962	0.131783	-0.134191	0.0148805	0.209215	-0.0849867	-0.0230819	-0.401385	-0.0544952	0.0864791	-0.0114995	0.031597	0.103899	0.0931037	-0.291455	-0.219374
seq167	-0.184661	-0.111868	0.212476	0.124758	0.00924421	0.510508	-0.0198223	0.192647	-0.156914	0.367418	0.308292	-0.248745	0.298173	0.219229	0.403837	-0.246007	-0.166496	0.0211935	-0.0964754	-0.219384	0.277472	-0.0267577	-0.293643	0.0293375	0.0376065	-0.000294674	0.26517	0.0603529	0.0802251	-0.0692168	-0.0738638	0.107478	0.325457	-0.0672814	0.226782	-0.277683	0.0927059	0.212749	0.0383225	0.0197735	-0.184855	-0.287182	-0.0013655	-0.214676	-0.0114872	0.149945	-0.017539	-0.125829	-0.142149
seq77	-0.0857394	-0.140066	0.123608	0.0760124	0.126028	0.519378	-0.0408392	0.131951	-0.252112	0.335708	0.429125	-0.202008	0.350601	0.0205296	0.189378	-0.167541	-0.0840149	-0.141989	0.00304563	-0.345314	0.315144	-0.138136	-0.405343	0.205943	0.0741634	0.0919688	0.0791629	0.14552	0.0515167	-0.0855935	0.0922682	0.0501532	0.209852	0.0390408	0.165151	-0.266466	0.19482	0.320417	-0.0156072	-0.00442779	-0.261041	-0.33231	-0.0460387	-0.242699	-0.0994485	0.0265536	-0.112264	-0.364764	-0.0602796
seq306	-0.19614	-0.271958	-0.0281528	0.042431	0.14279	0.373555	0.0178213	0.210578	-0.286004	0.295077	0.102596	-0.121616	0.17902	-0.0105897	0.186271	-0.0401096	-0.148369	-0.0349057	0.039681	-0.284954	0.268715	-0.13381	-0.340947	0.158251	-0.170972	0.090016	0.0316278	0.0833295	0.0501787	-0.0146972	0.0860162	-0.0563918	0.0953634	0.155814	0.231425	-0.0404418	0.356608	0.283035	0.0224248	-0.0529865	-0.241514	-0.0471109	-0.0579688	-0.0717899	0.0153522	0.167362	-0.00742517	-0.160027	-0.210395
seq4	0.0992601	-0.105286	0.0420574	0.0709613	-0.0207579	-0.0755279	-0.0670554	0.0123325	0.0341319	0.0976514	0.034619	-0.171748	-0.179953	0.0449622	-0.13448	-0.131237	-0.416575	0.111577	0.197936	-0.0201753	0.0404264	0.0498645	0.0177422	0.26046	0.0815039	-0.0319725	-0.0104685	-0.19633	-0.0707011	0.0623358	0.0223734	-0.0131033	0.00119446	-0.0374637	-0.191048	-0.0765544	0.127212	-0.0220776	0.059414	-0.211504	0.273131	-0.0820272	-0.149821	0.0223826	0.024229	-0.0745286	-0.0727457	-0.088754	-0.204579
seq105	0.0383226	-0.0285424	0.213903	0.057293	0.0377839	-0.00942035	-0.0530956	-0.11782	-0.0441304	-0.26558	-0.126998	0.402602	0.086123	-0.0466319	-0.0537047	0.382727	0.292109	-0.101924	0.0975696	-0.0595158	-0.0195382	-0.119759	-0.010789	-0.102075	0.0521258	0.0818948	0.196559	0.0782974	0.0868036	0.0273957	-0.127805	-0.114325	0.00142582	0.234745	0.0988391	-0.0369512	-0.297488	0.247193	0.0317141	0.00299352	-0.304872	0.0834503	0.4006	0.257086	0.282699	0.29767	0.49301	-0.0949585	-0.163256
seq155	0.23612	-0.049527	0.0198385	0.318375	-0.0446879	0.0860131	-0.0178906	0.0598071	0.110627	0.295684	0.0925624	-0.157049	-0.0228214	0.0685046	0.0367764	-0.129523	-0.191104	0.33229	0.060248	0.0632043	0.0304805	0.0570672	0.0638639	0.272086	0.161745	0.0203965	-0.088226	-0.0425577	0.0126589	-0.109723	-0.0214876	0.0445017	0.0743424	0.0698144	-0.0896886	-0.19397	0.0464515	-0.157332	-0.0275698	-0.253888	0.0747022	0.120627	-0.274875	-0.0388835	-0.00625554	-0.226562	-0.070844	-0.0673367	-0.350362
seq211	0.235397	-0.129863	0.0207134	0.0230048	-0.125851	-0.0802258	0.0183583	0.04693	0.346251	-0.0308791	-0.0128355	0.204029	-0.102803	-0.229666	-0.0564673	0.0932942	0.0532536	0.130255	0.0273549	0.235	-0.387479	-0.0380103	0.195088	0.021992	0.168734	-0.0654146	0.00227593	-0.208405	-0.282311	-0.172414	-0.0790776	-0.319175	-0.0880799	-0.00276342	-0.00744203	0.0354493	-0.0758873	-0.164311	-0.113151	-0.250511	0.155323	0.2354	0.00218035	0.151459	0.0461639	0.10344	0.00331051	0.17653	-0.0695165
seq120	0.0454974	-0.0345487	-0.0747536	0.0409014	0.0511114	0.154149	-0.0901444	-0.055333	0.00339117	0.208829	0.252798	-0.1869	-0.0502998	0.0159338	-0.0238338	-0.153397	-0.0721784	0.211581	0.0326367	0.0208719	-0.0105839	0.101967	-0.00176943	0.267881	0.0426568	0.0637115	-0.0262858	0.00722409	0.00603057	-0.0293707	0.0972906	0.0817271	0.145327	-0.0463486	-0.137548	-0.0691462	0.0462966	-0.118135	0.00927182	-0.0219124	0.030433	-0.000570169	-0.328204	-0.0141336	-0.0474474	-0.12303	-0.185874	-0.0633037	-0.0494969
seq179	-0.171454	-0.0307018	0.151963	-0.0410089	0.0373218	0.172566	-0.0480923	0.020904	-0.118175	-0.124718	-0.0769701	0.255102	0.10423	0.0866119	0.0613004	0.225618	0.227769	-0.199944	0.012453	-0.211515	0.0162157	-0.167556	-0.139258	-0.0406848	-0.0952515	0.0203375	0.107163	0.0709199	0.0503134	-0.0198055	-0.000916544	-0.0564474	0.0151783	0.187551	0.153934	-0.111647	-0.169861	0.185623	0.230516	0.200339	-0.358162	0.0118393	0.361176	-0.0286333	0.408302	0.228085	0.393754	-0.0581462	-0.0182856
seq370	0.237573	-0.0205722	-0.192042	-0.0798667	-0.00919891	-0.328115	0.223979	-0.033229	0.210812	-0.298392	-0.149551	0.190946	-0.135718	-0.143775	-0.317281	0.183469	0.161206	0.0107469	0.00547242	0.405747	-0.357265	0.196752	0.399206	-0.127297	0.0245774	-0.0550306	-0.155067	-0.146935	-0.24816	-0.00668384	-0.128017	-0.0812573	-0.227368	0.110735	-0.0547576	0.175088	-0.0752897	-0.338287	-0.177652	-0.112463	0.214293	0.384249	0.0125886	0.19072	-0.229111	-0.12593	-0.00691585	0.448618	0.324124
seq149	0.155069	-0.0464203	-0.10748	0.0368132	0.112653	-0.0291202	-0.0372354	0.172021	0.122907	0.45512	0.0802544	-0.1265	-0.0807947	0.0273415	0.0647162	0.0180059	-0.213968	0.394749	0.110393	0.123321	-0.046836	0.126051	0.0483412	0.137132	0.24126	0.178842	-0.114021	-0.0659417	0.0244104	-0.0576858	-0.0334465	0.0121945	0.0993702	0.0147535	-0.245894	-0.123156	0.177472	-0.223939	-0.0930751	-0.0865083	0.111277	0.129244	-0.0973593	0.281158	-0.119389	-0.0989664	0.00130245	0.103218	-0.228852
seq49	-0.364066	0.0155465	-0.139352	-0.227802	0.0583913	0.0619441	-0.193447	0.0913934	-0.198109	0.0576697	0.194024	0.125513	0.162253	0.11651	0.0586002	0.159801	0.000386057	-0.123139	-0.150417	-0.096077	-0.0129704	0.0159459	-0.126615	-0.000552182	-0.0702333	0.213406	0.166639	-0.0526751	-0.178904	0.0220227	-0.0177517	-0.146109	-0.160346	0.191938	0.0806103	-0.00173622	0.0653505	0.208288	-0.0457761	0.201251	-0.21388	-0.131511	0.0720411	-0.0675748	-0.0130661	0.156904	0.142929	-0.169014	0.172979
seq10	-0.0392487	0.121785	-0.00787236	-0.00889008	-0.14021	-0.22029	0.0468646	0.10187	0.103221	-0.045835	0.0123688	-0.0932544	-0.282884	0.0118395	-0.182654	-0.095329	-0.185398	0.155918	-0.081075	0.272324	0.00106436	0.152998	0.312959	0.0697099	-0.0639043	-0.0327418	-0.320147	-0.144283	-0.171256	0.0529959	0.149288	-0.0183507	-0.0699132	-0.118207	-0.327397	0.0777027	0.0786596	-0.24405	0.182302	-0.11928	0.615966	0.298492	-0.151558	-0.0651719	-0.122415	-0.228275	-0.161614	0.261594	0.129656
seq56	0.000850446	-0.187559	-0.0992142	-0.0324795	0.225011	0.128708	0.134963	0.143135	-0.172419	0.302503	-0.00375643	-0.0621648	-0.0254226	-0.082031	0.0405374	-0.215411	-0.129804	-0.0225463	-0.0997152	-0.0486221	0.0461006	0.245315	-0.0714357	0.0464143	-0.181454	-0.020953	-0.0625859	-0.0562054	0.187861	0.0878832	0.0717007	0.021381	-0.0949147	-0.0264215	-0.00811621	-0.0630103	0.141134	-0.0376162	-0.0350481	0.0205561	0.0170502	-0.0362222	-0.0165133	0.127769	0.0617581	0.044751	-0.0144774	0.0407419	0.0134723
seq139	0.213863	-0.0846491	0.0251228	0.13786	-0.197092	0.0247694	0.148057	0.129269	0.167146	-0.00801328	-0.0456633	0.0281837	0.134293	-0.096486	-0.0299458	-0.0138289	-0.110089	0.00684685	0.0650206	0.269337	-0.199556	-0.0697417	0.143286	0.402308	0.127577	0.0611918	-0.174216	-0.0443729	-0.0904558	-0.22786	-0.333556	-0.0496534	0.0371453	0.0987807	-0.0105751	-0.10767	-0.048898	-0.368662	-0.0342105	-0.0234425	0.0322971	0.286115	0.0776212	0.00780308	0.0977479	0.0634036	0.14752	0.0863076	0.0456349
seq131	0.112698	-0.126989	-0.0218896	0.015802	-0.102293	0.0187692	0.0653449	-0.0516015	0.0622945	-0.189212	-0.00371996	0.126921	0.228783	-0.156177	-0.0355987	0.158967	0.00909694	-0.0860155	0.132535	0.231985	-0.241878	-0.115378	0.0407526	0.221538	0.0990613	-0.00939235	-0.0858198	0.103453	-0.154675	-0.23221	-0.421539	-0.0849689	0.0302922	0.26606	0.0722855	-0.0811331	-0.0537607	-0.157327	-0.110114	-0.00264428	-0.159234	0.385052	0.277986	0.0117875	0.0145012	0.121484	0.167455	0.136928	0.00675928
seq267	-0.0188065	0.0183058	-0.0928074	-0.055967	-0.206767	-0.0144365	-0.0021577	0.00888296	0.00913658	-0.0607899	0.151539	0.20652	0.138007	-0.0279799	-0.0397705	0.0560087	0.133179	0.0226332	0.0124918	0.332827	-0.0485311	0.00281042	0.081192	-0.0361654	0.0677941	0.0260369	-0.0450724	-0.0261869	-0.197044	-0.15105	0.0399875	-0.00462567	0.00645124	0.0303061	-0.0933283	0.000931651	-0.0512788	-0.145848	-0.030413	0.0821376	0.202481	0.202216	0.139232	-0.0734547	-0.130215	0.0372042	0.0637348	0.0740748	0.0381012
seq197	0.0191802	0.0119805	0.047366	0.020639	0.174157	0.216841	-0.0730528	0.0201248	-0.00469271	-0.019987	-0.0793561	-0.0221725	0.063903	0.107921	-0.0184703	0.00691885	0.059128	-0.0131337	0.000497579	-0.00127378	-0.0476107	-0.0488528	-0.0634373	0.0216693	0.0088822	0.0275464	0.0233527	0.0259444	0.0289924	0.028815	-0.254878	-0.0186438	-0.170391	0.131153	-0.017953	-0.292579	-0.0542403	0.0503422	-0.0438454	0.00543774	-0.255132	-0.0405841	0.234999	-0.0299856	0.246818	0.0334021	0.297662	-0.00639714	-0.0518561
seq38	0.267796	-0.050569	-0.0801828	0.0845649	-0.179992	-0.0755832	0.146702	0.161791	0.0812842	0.0064018	-0.140296	0.0589976	-0.034088	-0.203955	-0.0584039	-0.0337002	-0.0493628	0.18976	-0.00422908	0.394558	-0.0411023	0.0463304	0.300129	0.10895	0.107413	-0.232629	-0.302981	-0.0916865	-0.170682	-0.0468567	-0.166853	-0.0635161	-0.0608777	-0.0621879	-0.106342	0.0338071	-0.118974	-0.422678	0.0549114	-0.121463	0.410685	0.491934	0.15363	0.271252	-0.0482083	-0.112146	0.0385454	0.248364	-0.0660524
seq22	0.496841	0.0363611	-0.00408865	0.146276	-0.16133	-0.204603	0.105654	-0.029454	0.497664	-0.172919	-0.0923215	0.106337	-0.225686	-0.127415	-0.146666	0.0233671	0.215122	0.144472	0.212739	0.612272	-0.365848	0.102747	0.502081	0.0448369	0.13017	-0.114963	-0.395247	-0.0847763	-0.230103	-0.0515304	-0.165554	-0.0386964	-0.0697368	-0.110699	-0.270225	0.110812	-0.0640838	-0.595346	0.00899495	-0.14341	0.615748	0.547544	-0.132614	0.3819	-0.109475	-0.0801862	-0.0517007	0.451444	0.00380249
seq33	0.532095	-0.0644148	-0.0397853	0.268461	-0.177061	-0.220397	0.186859	-0.0275225	0.510134	-0.0650553	-0.00774909	0.0466251	-0.109035	-0.154837	-0.22525	0.024834	-0.02339	0.274387	0.283139	0.545756	-0.193391	0.0237098	0.385645	0.191116	0.307985	0.0320533	-0.196148	-0.0555885	-0.158776	-0.156727	-0.210662	-0.0255701	-0.0166588	0.00304038	-0.256659	0.0169809	0.0071569	-0.529718	0.00530255	-0.271056	0.448917	0.523246	-0.0692547	0.322779	-0.166519	-0.0441912	0.0090532	0.347407	-0.0716344
seq195	-0.0904566	0.0978085	0.00665274	-0.0159266	-0.0875389	-0.124031	-0.12365	-0.14814	-0.00205231	-0.279284	-0.0405124	0.390478	0.126265	-0.0723826	-0.057112	0.351886	0.319416	-0.0846994	-0.0910127	-0.0140634	-0.0515183	-0.072285	-0.00187732	-0.137491	0.021268	0.0741844	0.211741	0.216726	0.050432	0.0590315	-0.0451105	-0.0134189	-0.117549	0.232083	0.107692	0.0847305	-0.352513	0.153145	-0.0110812	0.242959	-0.214123	-0.067933	0.465203	0.0332641	0.0916948	0.392011	0.467473	-0.0547862	0.17802
seq146	-0.194581	-0.16882	0.0115019	-0.0192423	0.307247	0.276145	-0.0485898	0.376358	-0.245192	0.681732	0.159056	-0.237125	0.162735	0.328412	0.521827	-0.281379	-0.0999163	0.138034	0.0485145	-0.222571	0.306445	0.109455	-0.338299	0.0270684	-0.00760338	0.0320437	0.177055	-0.0086277	0.066021	0.0629859	0.0661401	-0.0167697	0.0642081	-0.206971	0.0891797	-0.130938	0.338917	0.30082	-0.0429375	-0.0227755	-0.140369	-0.240495	-0.0404321	-0.101627	0.0014999	-0.0655036	-0.0838219	-0.0127078	-0.167444
seq282	0.545337	0.0251123	-0.222598	0.0163402	-0.266374	-0.33147	0.18305	-0.0673979	0.468896	-0.237542	-0.0498621	0.0774413	-0.200073	-0.183543	-0.329873	0.0394294	0.0365574	0.141865	0.108502	0.604462	-0.24636	0.00810099	0.45282	0.133286	0.126659	-0.0962984	-0.204128	-0.0711567	-0.0418099	-0.0756854	-0.0112358	0.0449256	-0.0303211	0.00638392	-0.237383	0.114622	-0.200079	-0.57488	-0.0160067	-0.17881	0.43041	0.462813	-0.0154975	0.28736	-0.0358219	-0.0124618	-0.00509767	0.382053	0.112767
seq224	-0.00906492	0.00672777	-0.00599805	-0.294701	0.00864601	-0.112913	-0.073028	-0.205456	-0.0587293	-0.291155	-0.13589	0.26385	-0.0879926	-0.0739763	-0.183889	0.182632	0.260499	-0.208651	-0.109624	-0.0844981	-0.0258816	-0.0618828	-0.0111343	-0.115107	-0.0590126	-0.0194536	0.179999	0.14792	0.0848626	0.0154174	0.033198	0.0392429	-0.314681	0.122805	0.0516472	0.0945221	-0.184333	0.0638652	0.0912221	0.24675	-0.176745	0.0506654	0.333338	0.0950357	0.22272	0.160744	0.212208	-0.0757864	0.105247
seq36	0.332311	0.0784502	-0.0726763	-0.0348265	-0.142102	-0.347835	0.0334721	0.0205861	0.311902	-0.182076	-0.270711	0.0523111	-0.417282	-0.133299	-0.236747	0.0608004	-0.0445542	0.29534	0.195677	0.561416	-0.204692	0.190638	0.556292	0.0670654	0.123191	-0.0586575	-0.273764	-0.0761534	-0.057975	-0.0278041	-0.0223391	-0.0493114	-0.15267	-0.0463964	-0.145851	0.3197	-0.11123	-0.440764	0.0517348	-0.126897	0.59001	0.553754	-0.0527379	0.447179	-0.0447217	-0.089626	-0.0133907	0.365962	-0.000798347
seq31	-0.0529714	-0.0940384	0.0115735	-0.0552107	0.000995907	0.172344	-0.00789914	-0.0182855	-0.077486	0.209212	0.0456909	-0.145824	-0.0701998	0.112214	0.159904	-0.152177	-0.007256	0.00198524	-0.0659503	-0.0551441	0.118495	0.0549087	-0.190385	-0.0569368	-0.0528553	-0.0616261	-0.0385993	-0.037252	0.228579	-0.00501445	0.208762	0.0712702	0.007859	-0.0878424	-0.105491	-0.233879	0.174144	0.0380637	-0.104156	0.140467	0.00499077	-0.19082	-0.0207154	0.0188894	0.0235183	-0.0492156	-0.0209427	0.1919	0.0774886
seq23	0.0911748	0.00208012	-0.0656066	0.0706142	0.0104666	-0.193336	-0.0963957	0.0181361	0.0175538	0.131759	-0.0416124	0.0455651	-0.023621	-0.153091	0.0376552	-0.091421	-0.0699454	0.0321094	0.357153	0.16628	0.0669138	0.0339496	0.0544778	-0.0651888	0.093482	0.000968308	0.0255295	0.0446916	0.18311	0.112101	-0.121437	0.054959	0.0286201	-0.0175294	-0.084228	0.0383519	-0.0597046	-0.0508254	-0.00665286	-0.0438592	0.112334	-0.00117012	0.00551453	0.127911	-0.0749281	-0.0162027	0.0612079	0.00120647	-0.315663
seq103	-0.203372	0.0310539	-0.0448376	-0.156464	-0.0695642	-0.0749568	-0.117559	-0.117999	-0.245018	-0.211334	-0.254545	0.511633	0.134813	0.0491673	-0.00147706	0.457236	0.358701	-0.205041	-0.0543303	-0.14176	0.00571596	-0.102705	-0.0495025	-0.136397	-0.0976337	0.013745	0.284794	0.0849584	0.143058	0.069412	0.0804514	0.0924271	0.0821517	0.197757	0.213549	0.300759	-0.236796	0.183688	-0.0738063	0.317939	-0.205549	-0.0276537	0.354378	-0.0452093	0.194623	0.0997121	0.294079	-0.0331612	0.148674
seq152	0.0943684	0.0494328	-0.0604494	-0.0388209	-0.0810654	-0.00327026	0.0338629	-0.0511344	-0.0327333	-0.0535001	-0.067661	-0.00968406	0.0999295	-0.0471053	-0.0442392	0.0781882	-0.0979255	-0.159122	-0.0288294	0.0149626	-0.0141264	-0.0766368	0.0572104	-0.0345719	0.0942087	0.195991	-0.0560963	-0.00215633	0.00951678	-0.0378164	-0.122467	0.105596	0.131376	0.157771	-0.035536	0.0105216	-0.177694	-0.13498	-0.0199779	-0.00784645	0.0890773	0.0801035	-0.0224179	0.00538598	0.0360669	-0.0743835	0.0173034	0.0501098	5.87915e-06
seq318	-0.0945043	-0.088088	-0.0308702	-0.0402295	-0.120294	0.131568	0.0411434	0.164092	-0.0938671	-0.0459657	-0.217995	0.0465708	0.113744	-0.106458	0.0458458	0.0560916	0.17009	-0.0578831	0.0298879	-0.0275506	0.0922254	-0.111769	0.0118589	-0.121394	-0.0483903	-0.0575564	-0.0508351	0.209611	0.0332872	-0.0252727	-0.0233447	0.0541739	0.0723916	0.0893724	0.211425	0.118056	-0.090686	0.00880608	0.0641503	0.253669	-0.129316	0.0299258	0.195926	-0.065914	0.163973	0.109382	0.0325722	-0.0778248	-0.141704
seq142	-0.0484166	-0.161727	0.130532	0.0227618	0.345115	0.31908	-0.0345567	0.119067	-0.268591	0.435748	0.274373	-0.295186	0.110797	0.262458	0.230536	-0.296518	-0.189084	0.00412786	-0.0135191	-0.402889	0.444375	0.0201523	-0.455116	0.206019	-0.055617	0.0193448	0.323667	-0.0208038	0.164685	0.29469	0.216979	0.0200049	-0.00665808	-0.129964	-0.0184973	-0.358062	0.222051	0.482275	0.00142528	0.0148014	-0.250495	-0.450984	-0.0981202	-0.0563094	0.052922	0.00451813	0.0104374	-0.223297	0.0301281
seq21	-0.0431382	0.064376	0.160496	0.00220237	0.031852	0.211919	-0.0101061	0.239607	-0.0618143	0.476205	0.289168	-0.212406	0.007077	0.197345	0.235449	-0.380522	-0.253176	0.186566	-0.135787	-0.0758982	0.116767	0.261447	-0.0517351	0.119922	0.00878049	-0.147617	0.0373195	-0.217118	-0.0486258	0.0383221	0.225531	0.0816567	0.0709064	-0.412344	-0.147921	-0.0354386	0.237849	0.0129329	0.0476443	-0.0208841	0.232158	-0.183852	-0.179415	-0.141344	-0.107219	-0.181634	-0.340201	0.0433702	0.00649126
seq99	-0.0508568	-0.16717	-0.0479842	-0.0959955	0.0644711	0.178142	0.00961301	0.143861	-0.235687	0.475089	0.0988761	-0.193438	0.102067	0.262147	0.283621	-0.109366	-0.2119	-0.038955	-0.0489128	-0.203035	0.381448	0.0230899	-0.210938	0.0113296	0.046893	0.0441048	0.260432	-0.0912429	0.0657313	0.0459033	0.260396	0.00808059	0.0437514	-0.0665823	0.279152	0.0360975	0.195613	0.327463	0.0146584	-0.0546711	-0.0486499	-0.263485	-0.198777	-0.0543297	-0.00497737	-0.125226	-0.125944	-0.210702	-0.00917905
seq52	0.148729	0.126831	-0.143398	-0.0386515	-0.091847	-0.391931	-0.00993308	0.0944704	0.282061	-0.0811511	0.000434822	0.0872971	-0.189456	-0.210603	-0.0724145	0.076734	0.0305107	0.283723	0.112645	0.557838	-0.172388	0.31073	0.465929	0.0828066	0.0745602	-0.119598	-0.353227	-0.0778211	-0.0686381	-0.0323045	-0.0612815	-0.00891212	-0.0542553	-0.155538	-0.219649	0.417465	-0.0304311	-0.416153	0.0719774	-0.0298714	0.584056	0.596181	-0.0103002	0.220461	-0.0407358	-0.0620772	-0.086485	0.364606	-0.067378
seq47	-0.0118182	-0.18008	0.00695115	0.0298566	0.0458388	0.333103	0.0872012	0.0944094	-0.178975	0.254359	0.161982	-0.140669	0.356188	0.015716	0.146877	-0.122641	-0.188255	-0.13201	0.0568192	-0.214785	0.285725	-0.220285	-0.174961	0.200436	0.0604633	0.169176	0.0424871	0.222382	-0.0455642	-0.031334	-0.0824879	0.141519	0.292751	0.0870827	0.224259	-0.235535	0.323917	0.177472	-0.0485154	-0.0612595	-0.0739303	-0.146722	-0.0681147	-0.12931	-0.170732	-0.0418717	-0.0495782	-0.17503	-0.0248209
seq106	0.213531	-0.179897	-0.143697	0.0562799	0.0113495	-0.0272808	0.0681588	-0.0493707	0.0178771	0.010941	0.0116818	0.00853783	0.0305242	-0.142875	-0.0511412	-0.083052	-0.0552348	0.0222657	0.192774	0.0566433	0.0878571	-0.128126	0.0225465	0.123706	0.0547343	-0.0250424	-0.00193075	0.0643033	-0.0206454	-0.0521294	-0.313421	-0.0405642	0.0073778	0.18534	0.0304694	0.0418498	0.133075	-0.0887703	0.0861273	-0.113139	-0.114295	0.311269	0.0361816	0.171783	-0.0616522	0.0366437	0.0203016	-0.032293	-0.219214
seq123	-0.0835071	-0.0505067	-0.0207064	-0.137079	-0.0310097	-0.0307861	-0.189514	0.0251573	0.0225166	-0.0957776	0.12471	0.321917	0.281557	-0.0576945	0.0357387	0.258904	0.145483	-0.135024	0.047377	-0.14343	0.0273052	-0.183161	-0.182751	-0.0294867	0.0171222	0.221148	0.195889	0.0923874	0.00676681	-0.235111	-0.132838	0.135398	0.0293684	0.359961	0.293386	0.200732	-0.0514306	0.172538	-0.111221	0.0887034	-0.318649	0.0166863	0.290144	0.0904679	0.0266287	0.175761	0.119554	-0.0445969	0.0884848
seq74	0.069757	-0.0125075	-0.0501129	-0.0621099	-0.123806	-0.0225191	-0.0651696	-0.0352239	0.0186192	-0.327742	-0.0707583	0.183148	0.186315	-0.0069485	-0.144138	0.388127	0.256985	-0.188411	0.158525	-0.012687	-0.0866235	-0.132665	-0.00979481	0.0805005	0.0407776	0.336327	0.0520594	0.173223	-0.0273267	-0.235836	-0.224101	0.104764	0.134873	0.528062	0.2052	0.157097	-0.226786	-0.0748897	-0.0257041	0.0944513	-0.145417	0.277788	0.118139	0.0810701	-0.0585694	0.200074	0.160803	-0.107299	-0.0252455
seq111	-0.262648	0.0404874	0.0914621	-0.210183	0.197732	0.187816	-0.055005	-0.017046	-0.264814	0.116929	0.0593758	-0.264288	0.0655903	0.0655718	0.130981	-0.0674905	-0.141218	-0.104139	-0.0749868	-0.310587	0.326848	0.0952962	-0.174083	-0.173329	-0.0578021	0.0250005	0.00551207	0.113613	0.0623887	0.26511	0.364376	0.135967	0.0697252	-0.101371	0.0330309	-0.0155351	0.222606	0.267435	0.297221	0.108444	0.0202964	-0.276375	-0.0166525	-0.145219	-0.0201565	-0.045853	-0.0923406	-0.147785	-0.0145421
seq32	-0.141722	-0.0352479	0.0258058	-0.0119111	0.166478	0.183	0.0533319	0.113073	-0.11792	0.249542	0.1715	-0.318926	-0.0487677	0.0720761	0.177353	-0.308953	-0.211513	-0.0902712	-0.0899115	-0.0867049	0.246497	0.098976	-0.124022	-0.0318554	-0.206058	-0.0187094	-0.0435792	-0.0902949	0.217965	0.130865	0.267166	0.0212065	0.107181	-0.186727	0.0718009	0.0246054	0.280676	0.144134	-0.0386122	-0.00526654	0.109694	-0.353432	-0.0621445	-0.159954	0.000820854	0.0590781	-0.21969	-0.0930881	0.0156732
seq69	-0.232934	-0.0294856	0.0527329	-0.257775	0.0809772	-0.00976014	-0.0267203	0.0640962	-0.0834713	-0.0159869	0.0894345	0.054376	-0.0379496	-0.00754855	0.0223187	-0.147826	-0.0727116	-0.12668	-0.0804942	-0.306701	0.13663	0.0405437	-0.0918241	-0.0935521	-0.112564	-0.036023	0.23309	0.0226606	0.00965567	0.0284646	0.228243	-0.0228141	-0.0471795	0.00529094	0.190009	0.203917	0.203356	0.277672	-0.0832	0.0352794	-0.130599	-0.282158	-0.0283662	-0.106666	0.033312	0.0177641	-0.161574	-0.11628	0.227432
seq137	-0.226498	0.168164	0.233232	0.0358748	0.138038	0.33687	0.0275855	-0.0134655	-0.31552	0.123908	-0.0316653	-0.25057	-0.0360897	0.181797	0.0667235	0.0147076	-0.0839518	-0.0414061	-0.208981	-0.18672	0.173921	-0.0483115	-0.2214	-0.108087	-0.0277927	0.00365426	0.0937036	0.0142464	0.341455	0.175252	0.38366	0.0288666	0.228656	-0.0733363	0.0517118	-0.131938	0.144084	0.329176	0.0150297	0.23657	-0.106201	-0.360645	-0.00518015	-0.234438	0.0880809	0.00906211	0.00214909	-0.0749191	-0.00881367
seq181	-0.0246866	0.0143892	-0.101865	-0.320807	-0.00311436	0.0570127	0.0345858	0.00348791	-0.0247833	0.121669	0.191586	-0.121929	-0.0290693	0.228557	0.0566237	-0.247835	-0.100983	0.00927961	-0.266973	-0.0549313	-0.0164192	0.141749	-0.00506712	-0.0165036	0.0319064	-0.0238372	0.221362	-0.0714401	-0.0807511	-0.0628203	0.243829	0.148375	-0.0138024	-0.0410643	0.161153	0.141774	0.251636	-0.0119093	-0.166006	0.00776192	0.0131807	-0.185994	-0.295981	-0.166564	-0.26123	-0.307868	-0.360597	-0.0489628	0.416623
seq43	-0.00712663	-0.0647972	-0.0396795	-0.116768	0.0918339	0.0686833	-0.0320908	-0.125833	-0.0478752	-0.233309	-0.0245225	0.0820568	0.243043	-0.025753	-0.117503	0.325619	0.0859689	-0.373017	0.0226036	-0.155989	0.0294225	-0.0951305	-0.254675	-0.0248552	-0.0244126	0.389092	0.223988	0.25467	0.117892	-0.0560121	-0.0829806	0.0224136	0.0150477	0.538257	0.33977	0.0267698	-0.176567	0.120687	0.00401503	0.12766	-0.401141	-0.0614393	0.294086	0.0511196	0.141671	0.390281	0.280826	-0.425461	0.0505645
seq363	-0.10446	-0.0516155	0.281938	0.0525668	0.138501	0.223123	0.0385796	0.233852	-0.00915435	0.0629252	0.076862	-0.0799166	0.106708	0.0899826	0.275822	-0.125842	0.062654	0.0507072	0.0340966	-0.0031466	0.0643015	-0.0157479	-0.0498887	0.00225133	-0.0495996	-0.049126	-0.0636239	0.00907394	-0.094348	-0.00996708	-0.232745	-0.157321	-0.0273366	-0.0638426	0.146529	-0.115864	0.116288	0.0805934	-0.0114849	0.0471207	-0.268693	-0.0984256	0.2358	-0.0258702	-0.0798529	0.19493	-0.0157292	0.00964657	-0.0405872
seq18	-0.152814	-0.193299	0.0911762	0.0453847	0.182207	0.436087	0.0246484	0.40346	-0.201057	0.706589	0.16081	-0.26966	0.119059	0.23044	0.495132	-0.253348	-0.243229	0.0579706	-0.0851879	-0.210534	0.101761	0.0946052	-0.267812	0.0992279	0.0932141	0.0389662	0.0702836	-0.0240967	0.0943323	0.0455316	0.0754376	0.024194	0.131165	-0.200268	0.0449047	-0.284679	0.310422	0.137246	-0.0196706	-0.0134	-0.0205629	-0.21926	-0.257547	-0.0680153	0.0174107	-0.127875	-0.0802306	-0.0166857	-0.0989653
[truncated: 66 more columns]
